# Supplementary material for: 1,4-Bis[3-chloro-2-(chloro­meth­yl)prop­yl]benzene
Source: Acta Crystallogr Sect E Struct Rep Online. 2009 Feb 6;65(Pt 3):o473. doi: 10.1107/S1600536809000609 (PMC2968677; doi:10.1107/S1600536809000609)
Supplement: Supplementary file 1 [file e-65-0o473-sup1.cif]

##############################################################################
###                                                                        ###
###        Electronic paper (Acta Crystallographica Section E)             ###
###                                                                        ###
##############################################################################
#                                                                            #
# This CIF contains the data in a paper accepted for publication in Acta     #
# Crystallographica Section E. It conforms to the requirements of Notes      #
# for Authors for Section E, and has been peer reviewed under the auspices   #
# of the IUCr Commission on Journals.                                        #
#                                                                            #
# Full details of the Crystallographic Information File format               #
# are given in the paper "The Crystallographic Information File (CIF):       #
# a New Standard Archive File for Crystallography" by S. R. Hall, F. H.      #
# Allen and I. D. Brown [Acta Cryst. (1991), A47, 655-685].                  #
#                                                                            #
# The current version of the core CIF dictionary is obtainable from          #
# ftp://ftp.iucr.org/pub/cif_core.dic. The current version number is 2.4.    #
#                                                                            #
# Software is freely available for graphical display of the structure(s) in  #
# this CIF.  For information consult the CIF home page http://www.iucr.org/  #
# cif/home.html                                                              #
#                                                                            #
# This file may be used for bona fide research purposes within the           #
# scientific community so long as proper attribution is given to the journal # 
# article from which it was obtained.                                        #
#                                                                            #
##############################################################################
                                             
data_I
_audit_creation_method     SHELXL-97
_chemical_name_systematic
;
1,4-Bis[3-chloro-2-(chloromethyl)propyl]benzene
;
_chemical_name_common     ?
_chemical_formula_moiety     'C14 H18 Cl4'
_chemical_formula_sum     'C14 H18 Cl4'
_chemical_formula_iupac     'C14 H18 Cl4'
_chemical_formula_weight     328.08
_chemical_melting_point     ?
_symmetry_cell_setting     'Monoclinic'
_symmetry_space_group_name_H-M     'P 21/c'
_symmetry_space_group_name_Hall     '-P 2ybc'
loop_
    _symmetry_equiv_pos_as_xyz
    'x, y, z'
    '-x, y+1/2, -z+1/2'
    '-x, -y, -z'
    'x, -y-1/2, z-1/2'
_cell_length_a     6.518(3)
_cell_length_b     14.680(6)
_cell_length_c     8.433(4)
_cell_angle_alpha     90.00
_cell_angle_beta     106.335(5)
_cell_angle_gamma     90.00
_cell_volume     774.3(6)
_cell_formula_units_Z     2
_cell_measurement_reflns_used     1607
_cell_measurement_theta_min     2.77
_cell_measurement_theta_max     26.11
_cell_measurement_temperature     291(2)
_exptl_crystal_description     block
_exptl_crystal_colour     'colourless'
_exptl_crystal_size_max     0.30
_exptl_crystal_size_mid     0.26
_exptl_crystal_size_min     0.24
_exptl_crystal_density_diffrn     1.407
_exptl_crystal_density_meas     ?
_exptl_crystal_density_method     'not measured'
_exptl_crystal_F_000     340
_exptl_absorpt_coefficient_mu     0.745
_exptl_absorpt_correction_type     'multi-scan'
_exptl_absorpt_process_details     '(SADABS; Bruker, 2000)'
_exptl_absorpt_correction_T_min     0.8074
_exptl_absorpt_correction_T_max     0.8415
_exptl_special_details
;
;
_diffrn_ambient_temperature     291(2)
_diffrn_radiation_type     'MoK\a'
_diffrn_radiation_wavelength     0.71073
_diffrn_radiation_source     'sealed tube'
_diffrn_radiation_monochromator     'graphite'
_diffrn_measurement_device_type     'Bruker SMART APEX CCD'
_diffrn_measurement_method     '\f and \w'
_diffrn_detector_area_resol_mean     ?
_diffrn_reflns_number     4423
_diffrn_reflns_av_R_equivalents     0.0664
_diffrn_reflns_av_sigmaI/netI     0.0504
_diffrn_reflns_theta_min     2.78
_diffrn_reflns_theta_max     26.99
_diffrn_reflns_theta_full     26.99
_diffrn_measured_fraction_theta_max     0.995
_diffrn_measured_fraction_theta_full     0.995
_diffrn_reflns_limit_h_min     -8
_diffrn_reflns_limit_h_max     7
_diffrn_reflns_limit_k_min     -18
_diffrn_reflns_limit_k_max     14
_diffrn_reflns_limit_l_min     -10
_diffrn_reflns_limit_l_max     10
_diffrn_standards_number     ?
_diffrn_standards_interval_count     ?
_diffrn_standards_interval_time     ?
_diffrn_standards_decay_%     ?
_refine_special_details
;
Refinement of <i>F</i>^2^ against ALL reflections. The weighted <i>R</i>-factor
<i>wR</i> and goodness of fit <i>S</i> are based on <i>F</i>^2^, conventional
<i>R</i>-factors <i>R</i> are based on <i>F</i>, with <i>F</i> set to zero for
negative <i>F</i>^2^. The threshold expression of <i>F</i>^2^ >
\s(<i>F</i>^2^) is used only for calculating <i>R</i>-factors(gt) <i>etc</i>.
and is not relevant to the choice of reflections for refinement.
<i>R</i>-factors based on <i>F</i>^2^ are statistically about twice as large
as those based on <i>F</i>, and <i>R</i>- factors based on ALL data will be
even larger.
;
_reflns_number_total     1679
_reflns_number_gt     1275
_reflns_threshold_expression     I>2\s(I)
_refine_ls_structure_factor_coef     Fsqd
_refine_ls_matrix_type     full
_refine_ls_R_factor_all     0.0527
_refine_ls_R_factor_gt     0.0401
_refine_ls_wR_factor_gt     0.1060
_refine_ls_wR_factor_ref     0.1131
_refine_ls_goodness_of_fit_ref     1.089
_refine_ls_restrained_S_all     1.089
_refine_ls_number_reflns     1679
_refine_ls_number_parameters     82
_refine_ls_number_restraints     0
_refine_ls_hydrogen_treatment     constr
_refine_ls_weighting_scheme     calc
_refine_ls_weighting_details
         'calc w=1/[\s^2^(Fo^2^)+(0.0483P)^2^+0.0345P] where P=(Fo^2^+2Fc^2^)/3'
_atom_sites_solution_hydrogens     geom
_atom_sites_solution_primary     direct
_atom_sites_solution_secondary     difmap
_refine_ls_shift/su_max     0.000
_refine_ls_shift/su_mean     0.000
_refine_diff_density_max     0.320
_refine_diff_density_min     -0.324
_refine_ls_extinction_method     none
_refine_ls_extinction_coef     ?
loop_
    _atom_type_symbol
    _atom_type_description
    _atom_type_scat_dispersion_real
    _atom_type_scat_dispersion_imag
    _atom_type_scat_source
    'C' 'C' 0.0033 0.0016
                         'International Tables Vol C Tables 4.2.6.8 and 6.1.1.4'
    'H' 'H' 0.0000 0.0000
                         'International Tables Vol C Tables 4.2.6.8 and 6.1.1.4'
    'Cl' 'Cl' 0.1484 0.1585
                         'International Tables Vol C Tables 4.2.6.8 and 6.1.1.4'
_computing_data_collection     'SMART (Bruker, 2000)'
_computing_cell_refinement     'SAINT (Bruker, 2000)'
_computing_data_reduction     'SAINT (Bruker, 2000)'
_computing_structure_solution     'SHELXTL (Sheldrick, 2008)'
_computing_structure_refinement     'SHELXTL (Sheldrick, 2008)'
_computing_molecular_graphics     'SHELXTL (Sheldrick, 2008)'
_computing_publication_material     'SHELXTL (Sheldrick, 2008)'
loop_
    _atom_site_type_symbol
    _atom_site_label
    _atom_site_fract_x
    _atom_site_fract_y
    _atom_site_fract_z
    _atom_site_U_iso_or_equiv
    _atom_site_adp_type
    _atom_site_calc_flag
    _atom_site_refinement_flags
    _atom_site_occupancy
    _atom_site_disorder_assembly
    _atom_site_disorder_group
    C C1 0.1873(3) 0.97482(12) 0.6208(2) 0.0415(4) Uani d . 1 . .
    C C2 0.0205(4) 1.01687(13) 0.6634(2) 0.0482(5) Uani d . 1 . .
    H H2 0.0327 1.0284 0.7741 0.058 Uiso calc R 1 . .
    C C3 -0.1637(3) 1.04196(13) 0.5447(3) 0.0477(5) Uani d . 1 . .
    H H3 -0.2733 1.0705 0.5764 0.057 Uiso calc R 1 . .
    C C4 0.3901(3) 0.94730(13) 0.7505(3) 0.0489(5) Uani d . 1 . .
    H H7A 0.3999 0.9812 0.8511 0.059 Uiso calc R 1 . .
    H H7B 0.5123 0.9638 0.7122 0.059 Uiso calc R 1 . .
    C C5 0.4008(3) 0.84467(13) 0.7898(2) 0.0410(4) Uani d . 1 . .
    H H8 0.3984 0.8123 0.6877 0.049 Uiso calc R 1 . .
    C C6 0.6155(3) 0.82501(15) 0.9136(3) 0.0543(5) Uani d . 1 . .
    H H9A 0.6174 0.8515 1.0194 0.065 Uiso calc R 1 . .
    H H9B 0.7275 0.8539 0.8764 0.065 Uiso calc R 1 . .
    C C7 0.2135(3) 0.81085(13) 0.8444(2) 0.0444(5) Uani d . 1 . .
    H H10A 0.2273 0.7456 0.8629 0.053 Uiso calc R 1 . .
    H H10B 0.0828 0.8218 0.7571 0.053 Uiso calc R 1 . .
    Cl Cl1 0.67066(10) 0.70596(4) 0.94037(8) 0.0736(3) Uani d . 1 . .
    Cl Cl2 0.19547(9) 0.86582(4) 1.03025(7) 0.0635(2) Uani d . 1 . .
loop_
    _atom_site_aniso_label
    _atom_site_aniso_U_11
    _atom_site_aniso_U_22
    _atom_site_aniso_U_33
    _atom_site_aniso_U_12
    _atom_site_aniso_U_13
    _atom_site_aniso_U_23
    C1 0.0465(11) 0.0298(9) 0.0488(11) -0.0015(8) 0.0141(9) 0.0050(8)
    C2 0.0586(13) 0.0437(11) 0.0440(11) 0.0046(9) 0.0172(10) -0.0002(8)
    C3 0.0535(12) 0.0389(11) 0.0560(12) 0.0063(9) 0.0241(10) 0.0036(9)
    C4 0.0424(11) 0.0438(11) 0.0570(12) -0.0062(8) 0.0082(9) 0.0026(9)
    C5 0.0389(10) 0.0396(10) 0.0443(10) 0.0017(8) 0.0114(8) -0.0017(8)
    C6 0.0368(11) 0.0513(12) 0.0718(14) 0.0052(9) 0.0101(10) 0.0022(10)
    C7 0.0397(11) 0.0414(11) 0.0480(11) -0.0012(8) 0.0058(9) 0.0009(8)
    Cl1 0.0629(4) 0.0603(4) 0.0915(5) 0.0227(3) 0.0119(3) 0.0086(3)
    Cl2 0.0614(4) 0.0795(4) 0.0538(4) 0.0101(3) 0.0228(3) 0.0004(3)
_geom_special_details
;
All e.s.d.'s (except the e.s.d. in the dihedral angle between two l.s. planes)
are estimated using the full covariance matrix. The cell e.s.d.'s are taken
into account individually in the estimation of e.s.d.'s in distances, angles
and torsion angles; correlations between e.s.d.'s in cell parameters are only
used when they are defined by crystal symmetry. An approximate (isotropic)
treatment of cell e.s.d.'s is used for estimating e.s.d.'s involving l.s.
planes.
The structures were solved with direct methods and refined with full-matrix
least-squares techniques using the <i>SHELXTL</i>. The coordinates of the
non-hydrogen atoms were refined anisotropically, and the positions of the H
atoms were positioned geometrically and refined using a riding model with
C---H = 0.93--0.97 \%A, and with <i>U</i>~iso~(H) = 1.2 times<i>U</i>~eq~(C).
;
loop_
    _geom_bond_atom_site_label_1
    _geom_bond_atom_site_label_2
    _geom_bond_site_symmetry_2
    _geom_bond_distance
    _geom_bond_publ_flag
    C1 C3 3_576 1.382(3) ?
    C1 C2 . 1.383(3) ?
    C1 C4 . 1.515(3) ?
    C2 C3 . 1.380(3) ?
    C2 H2 . 0.9300 ?
    C3 C1 3_576 1.382(3) ?
    C3 H3 . 0.9300 ?
    C4 C5 . 1.540(3) ?
    C4 H7A . 0.9700 ?
    C4 H7B . 0.9700 ?
    C5 C7 . 1.504(3) ?
    C5 C6 . 1.520(3) ?
    C5 H8 . 0.9800 ?
    C6 Cl1 . 1.786(2) ?
    C6 H9A . 0.9700 ?
    C6 H9B . 0.9700 ?
    C7 Cl2 . 1.796(2) ?
    C7 H10A . 0.9700 ?
    C7 H10B . 0.9700 ?
loop_
    _geom_angle_atom_site_label_1
    _geom_angle_atom_site_label_2
    _geom_angle_atom_site_label_3
    _geom_angle_site_symmetry_1
    _geom_angle_site_symmetry_3
    _geom_angle
    _geom_angle_publ_flag
    C3 C1 C2 3_576 . 118.01(19) ?
    C3 C1 C4 3_576 . 120.55(19) ?
    C2 C1 C4 . . 121.44(18) ?
    C3 C2 C1 . . 121.17(19) ?
    C3 C2 H2 . . 119.4 ?
    C1 C2 H2 . . 119.4 ?
    C2 C3 C1 . 3_576 120.82(19) ?
    C2 C3 H3 . . 119.6 ?
    C1 C3 H3 3_576 . 119.6 ?
    C1 C4 C5 . . 113.20(15) ?
    C1 C4 H7A . . 108.9 ?
    C5 C4 H7A . . 108.9 ?
    C1 C4 H7B . . 108.9 ?
    C5 C4 H7B . . 108.9 ?
    H7A C4 H7B . . 107.8 ?
    C7 C5 C6 . . 113.40(16) ?
    C7 C5 C4 . . 113.42(15) ?
    C6 C5 C4 . . 108.10(16) ?
    C7 C5 H8 . . 107.2 ?
    C6 C5 H8 . . 107.2 ?
    C4 C5 H8 . . 107.2 ?
    C5 C6 Cl1 . . 112.74(15) ?
    C5 C6 H9A . . 109.0 ?
    Cl1 C6 H9A . . 109.0 ?
    C5 C6 H9B . . 109.0 ?
    Cl1 C6 H9B . . 109.0 ?
    H9A C6 H9B . . 107.8 ?
    C5 C7 Cl2 . . 112.11(13) ?
    C5 C7 H10A . . 109.2 ?
    Cl2 C7 H10A . . 109.2 ?
    C5 C7 H10B . . 109.2 ?
    Cl2 C7 H10B . . 109.2 ?
    H10A C7 H10B . . 107.9 ?
loop_
    _geom_torsion_atom_site_label_1
    _geom_torsion_atom_site_label_2
    _geom_torsion_atom_site_label_3
    _geom_torsion_atom_site_label_4
    _geom_torsion_site_symmetry_1
    _geom_torsion_site_symmetry_2
    _geom_torsion_site_symmetry_3
    _geom_torsion_site_symmetry_4
    _geom_torsion
    _geom_torsion_publ_flag
    C3 C1 C2 C3 3_576 . . . -0.4(3) ?
    C4 C1 C2 C3 . . . . 179.85(17) ?
    C1 C2 C3 C1 . . . 3_576 0.4(3) ?
    C3 C1 C4 C5 3_576 . . . -77.5(2) ?
    C2 C1 C4 C5 . . . . 102.2(2) ?
    C1 C4 C5 C7 . . . . -56.4(2) ?
    C1 C4 C5 C6 . . . . 176.91(17) ?
    C7 C5 C6 Cl1 . . . . 64.6(2) ?
    C4 C5 C6 Cl1 . . . . -168.74(14) ?
    C6 C5 C7 Cl2 . . . . 62.71(19) ?
    C4 C5 C7 Cl2 . . . . -61.10(19) ?
data_global
_journal_date_recd_electronic     2008-12-25
_journal_date_accepted     2009-01-07
_journal_name_full     'Acta Crystallographica, Section E'
_journal_year     2009
_journal_volume     65
_journal_issue      3
_journal_page_first     o473
_journal_page_last     o473
_journal_paper_category     QO
_journal_coeditor_code     CV2502
_publ_contact_author_name     'Xiaoqiang, Sun'
_publ_contact_author_address
;
School of Chemistry and Chemical Engineering
Jiangsu Polytechnic University
Changzhou 213164
People's Republic of China
;
_publ_contact_author_email     'xiaoqiang_sun@yahoo.com.cn'
_publ_contact_author_fax     '0519-86330267'
_publ_contact_author_phone     '0519-86330267'
_publ_section_title
;
1,4-Bis[3-chloro-2-(chloromethyl)propyl]benzene
;
loop_
    _publ_author_name
    _publ_author_footnote
    _publ_author_address
    'Xi, Haitao' .
;
School of Chemistry and Chemical Engineering
Jiangsu Polytechnic University
Changzhou 213164
People's Republic of China
;
    'Gao, Yajun' .
;
School of Chemistry and Chemical Engineering
Jiangsu Polytechnic University
Changzhou 213164
People's Republic of China
;
    'Sun, Xiaoqiang' .
;
School of Chemistry and Chemical Engineering
Jiangsu Polytechnic University
Changzhou 213164
People's Republic of China
;
    'Ma, Zhijun' .
;
School of Chemistry and Chemical Engineering
Jiangsu Polytechnic University
Changzhou 213164
People's Republic of China
;
    'Xiong, Minqiu' .
;
School of Chemistry and Chemical Engineering
Jiangsu Polytechnic University
Changzhou 213164
People's Republic of China
;
