# Supplementary material for: 1,4-Bis[3-chloro-2-(chloro­meth­yl)prop­yl]benzene
Source: Acta Crystallogr Sect E Struct Rep Online. 2009 Feb 6;65(Pt 3):o473. doi: 10.1107/S1600536809000609 (PMC2968677; doi:10.1107/S1600536809000609)
Supplement: Supplementary file 2 [file e-65-0o473-Isup2.hkl]

# 
# h,k,l, Fc-squared, Fo-squared, sigma(Fo-squared) and status flag 
# 
data_I
_shelx_title ' 1                        P21/c' 
_shelx_refln_list_code          4 
_shelx_F_calc_maximum       88.75 
_exptl_crystal_F_000       340.00 
_reflns_d_resolution_high  0.7830 
 
loop_ 
 _symmetry_equiv_pos_as_xyz 
 'x, y, z' 
 '-x, y+1/2, -z+1/2' 
 '-x, -y, -z' 
 'x, -y-1/2, z-1/2' 
 
_cell_length_a     6.5180 
_cell_length_b    14.6800 
_cell_length_c     8.4330 
_cell_angle_alpha  90.000 
_cell_angle_beta  106.335 
_cell_angle_gamma  90.000 
 
_shelx_F_squared_multiplier     1.000 
 
loop_ 
 _refln_index_h 
 _refln_index_k 
 _refln_index_l 
 _refln_F_squared_calc 
 _refln_F_squared_meas 
 _refln_F_squared_sigma 
 _refln_observed_status 
   3   0   0       14.54       15.63      1.71 o 
   4   0   0      278.28      289.50     21.48 o 
   5   0   0     1082.07     1122.20     22.37 o 
   6   0   0      185.81      235.20     11.61 o 
   7   0   0       60.74       54.63      6.63 o 
   1   1   0      531.06      545.33     24.81 o 
   2   1   0     4827.73     4702.36    178.01 o 
   3   1   0      189.19      166.42     14.41 o 
   4   1   0     2216.08     2317.66    127.87 o 
   5   1   0      143.12      137.50      6.63 o 
   6   1   0      115.78      121.38      6.00 o 
   7   1   0        3.97        2.89      1.82 o 
   0   2   0      314.66      315.45      4.87 o 
   1   2   0     2686.57     3001.00     21.37 o 
   2   2   0     1293.95     1371.74     43.66 o 
   3   2   0      739.12      790.88     28.78 o 
   4   2   0       66.02       62.36      4.82 o 
   5   2   0      107.12      114.67      5.25 o 
   6   2   0        2.98        2.88      1.56 o 
   7   2   0       18.25       17.99      3.28 o 
   1   3   0     6628.67     6991.49    138.26 o 
   2   3   0      248.04      300.95      3.47 o 
   3   3   0       10.88        9.51      1.06 o 
   4   3   0       32.40       32.60      2.15 o 
   5   3   0      176.85      189.17      9.60 o 
   6   3   0       18.70       16.70      2.72 o 
   7   3   0       22.28       26.23      5.43 o 
   0   4   0        6.27       10.64      4.43 o 
   1   4   0       77.26       95.29      2.77 o 
   2   4   0      271.28      261.27      3.44 o 
   3   4   0      784.30      783.60      7.47 o 
   4   4   0        5.34        7.90      1.69 o 
   5   4   0      221.88      230.37     17.29 o 
   6   4   0       36.48       30.52      3.41 o 
   7   4   0       17.29       13.15      3.23 o 
   1   5   0      185.41      184.54      5.13 o 
   2   5   0      219.83      226.97      4.37 o 
   3   5   0      208.82      207.68      3.65 o 
   4   5   0       12.14       12.90      1.65 o 
   5   5   0       37.90       40.71      4.01 o 
   6   5   0        2.09        2.52      1.62 o 
   7   5   0       23.82       23.70      3.87 o 
   0   6   0     4042.55     3447.43    798.88 o 
   1   6   0        0.18        0.61      0.36 o 
   2   6   0        2.96        2.52      0.62 o 
   3   6   0        1.05        1.21      0.64 o 
   4   6   0       54.68       52.16      2.88 o 
   5   6   0      307.46      300.97      8.70 o 
   6   6   0        8.21       12.49      2.77 o 
   7   6   0       15.29       13.09      4.59 o 
   1   7   0       31.39       44.41      1.64 o 
   2   7   0      246.16      260.89      5.81 o 
   3   7   0        5.94        9.11      1.11 o 
   4   7   0      155.31      161.35      4.93 o 
   5   7   0        1.10        1.40      1.15 o 
   6   7   0        5.20        4.88      1.99 o 
   7   7   0        0.05        0.40      2.48 o 
   0   8   0      170.96      168.50     36.51 o 
   1   8   0      792.98      763.67     47.22 o 
   2   8   0        4.84        6.07      0.80 o 
   3   8   0      438.13      458.24     20.10 o 
   4   8   0      299.57      315.12      9.40 o 
   5   8   0       13.26       14.11      2.68 o 
   6   8   0        0.15        0.12      1.48 o 
   7   8   0        4.97        7.63      3.83 o 
   1   9   0     1736.57     1686.39    103.96 o 
   2   9   0       35.63       36.62      1.83 o 
   3   9   0        0.19        0.21      0.75 o 
   4   9   0       85.45       78.36      4.82 o 
   5   9   0      221.55      223.89      8.60 o 
   6   9   0       35.34       32.42      4.09 o 
   7   9   0       21.31       26.46      6.40 o 
   0  10   0        1.87        5.33      2.74 o 
   1  10   0        9.73        8.55      1.10 o 
   2  10   0        9.76        9.73      1.26 o 
   3  10   0      403.81      364.89      9.71 o 
   4  10   0       19.83       17.13      3.42 o 
   5  10   0       97.38       91.98      5.83 o 
   6  10   0       23.98       21.44      3.62 o 
   1  11   0       58.72       62.00      3.23 o 
   2  11   0      437.30      414.29     27.26 o 
   3  11   0       92.03       89.38      5.17 o 
   4  11   0      195.74      180.36      7.70 o 
   5  11   0       20.88       20.31      3.40 o 
   6  11   0        4.91        3.50      2.21 o 
   0  12   0      648.53      719.67     18.51 o 
   1  12   0        0.01        0.00      0.73 o 
   2  12   0      333.42      372.38     27.81 o 
   3  12   0        0.61        0.00      1.22 o 
   4  12   0        1.20        0.00      1.39 o 
   5  12   0        1.47        0.15      1.58 o 
   6  12   0       53.64       53.03      5.54 o 
   1  13   0        1.80        1.88      1.11 o 
   2  13   0       39.83       39.99      3.57 o 
   3  13   0       32.12       25.89      3.38 o 
   4  13   0       90.63       79.07      5.68 o 
   5  13   0        6.39        6.20      2.45 o 
   0  14   0       18.13       21.70      4.35 o 
   1  14   0        6.84        5.60      1.96 o 
   2  14   0       13.73       17.75      2.88 o 
   3  14   0       39.04       31.49      3.84 o 
   4  14   0        1.90        0.99      1.83 o 
   5  14   0       23.84       20.21      3.89 o 
   1  15   0       32.31       33.13      5.70 o 
   2  15   0        0.01        0.00      1.43 o 
   3  15   0       17.56       11.97      2.87 o 
   4  15   0       26.39       25.15      4.04 o 
   0  16   0        2.77        1.34      2.38 o 
   1  16   0        0.00        0.00      1.51 o 
   2  16   0        0.07        0.18      2.07 o 
   3  16   0        2.22        1.92      1.84 o 
   4  16   0        0.29        1.21      3.02 o 
   1  17   0        9.80       10.99      2.83 o 
   2  17   0       18.85       25.01      5.82 o 
   3  17   0       57.84       68.46      8.77 o 
   0  18   0       25.18       33.89      6.14 o 
   1  18   0       11.14       12.64      4.87 o 
   2  18   0       13.59       16.10      5.39 o 
  -8   1   1        3.23        5.14      2.58 o 
  -7   1   1       10.04        5.61      2.11 o 
  -6   1   1      148.59      158.83      6.82 o 
  -5   1   1       91.35       85.94      6.12 o 
  -4   1   1       24.80       23.19      2.07 o 
  -3   1   1      918.89      844.38     13.60 o 
  -2   1   1       27.74       26.46      1.61 o 
  -1   1   1     1931.50     1964.19     33.71 o 
   0   1   1       10.69       12.21      0.63 o 
   1   1   1      268.91      232.34     61.37 o 
   2   1   1      664.98      701.77     15.77 o 
   3   1   1        1.51       11.62      4.83 o 
   4   1   1        2.20        1.61      0.79 o 
   5   1   1       76.10       85.55      4.61 o 
   6   1   1        0.39        0.39      1.29 o 
   7   1   1       15.51       12.77      4.09 o 
  -8   2   1        4.84        1.87      2.19 o 
  -7   2   1       57.21       74.84      5.39 o 
  -6   2   1        0.55        0.17      1.03 o 
  -5   2   1       34.38       30.22      3.78 o 
  -4   2   1      394.35      378.53     15.74 o 
  -3   2   1      442.05      417.01      6.71 o 
  -2   2   1      455.15      452.91      6.08 o 
  -1   2   1      835.42      857.15     22.12 o 
   0   2   1     1021.89     1074.32     46.87 o 
   1   2   1     6668.20     6272.66    476.93 o 
   2   2   1       22.10       24.48      1.13 o 
   3   2   1      348.22      356.31     16.94 o 
   4   2   1        1.98        1.25      0.84 o 
   5   2   1      152.40      179.72      8.72 o 
   6   2   1      187.21      189.35      7.46 o 
   7   2   1       41.61       52.65      6.97 o 
  -8   3   1        0.11        0.00      2.90 o 
  -7   3   1        1.49        0.00      1.43 o 
  -6   3   1        7.92        7.40      2.12 o 
  -5   3   1      919.61      918.99     92.48 o 
  -4   3   1       10.04        9.00      1.31 o 
  -3   3   1     2219.04     2306.63     67.68 o 
  -2   3   1       62.50       66.64      5.23 o 
  -1   3   1      987.49     1073.07     35.95 o 
   0   3   1     5090.64     5167.95    343.15 o 
   1   3   1     1671.19     1708.44     80.87 o 
   2   3   1      921.47     1053.19     27.99 o 
   3   3   1     1854.91     1940.17     21.80 o 
   4   3   1       70.36       53.14      5.87 o 
   5   3   1      557.77      615.11     26.54 o 
   6   3   1       10.63        8.86      2.84 o 
   7   3   1        6.24        4.47      2.21 o 
  -7   4   1       89.13       98.33      6.48 o 
  -6   4   1       16.33       16.87      2.91 o 
  -5   4   1       47.80       51.63      3.72 o 
  -4   4   1       51.35       53.37      2.59 o 
  -3   4   1      432.90      470.91     14.52 o 
  -2   4   1       83.27      115.91      2.33 o 
  -1   4   1     5917.71     6352.05    245.64 o 
   0   4   1       39.99       39.67      3.44 o 
   1   4   1     1733.48     1781.63     51.19 o 
   2   4   1        8.28        5.44      0.63 o 
   3   4   1       31.51       40.79      1.53 o 
   4   4   1       11.62       11.04      1.30 o 
   5   4   1      269.54      291.74      6.84 o 
   6   4   1       22.70       19.65      3.21 o 
   7   4   1       54.88       70.04      5.68 o 
  -7   5   1        2.72        4.17      3.10 o 
  -6   5   1      295.40      306.53     14.43 o 
  -5   5   1        5.14        6.44      3.72 o 
  -4   5   1        0.08        0.00      0.69 o 
  -3   5   1       30.02       27.81      1.53 o 
  -2   5   1      585.07      636.27      7.21 o 
  -1   5   1     1274.11     1392.95     56.62 o 
   0   5   1     3429.73     3249.78    182.34 o 
   1   5   1      930.70      919.10     20.88 o 
   2   5   1      624.12      688.17     12.68 o 
   3   5   1      264.07      277.98      5.62 o 
   4   5   1        7.82       11.41      1.35 o 
   5   5   1        0.80        0.63      1.09 o 
   6   5   1       54.80       60.54      4.84 o 
   7   5   1       32.49       42.90      8.57 o 
  -7   6   1        9.27       13.29      4.65 o 
  -6   6   1      144.12      138.77      8.83 o 
  -5   6   1       53.54       54.86      3.17 o 
  -4   6   1     1395.43     1504.03     34.54 o 
  -3   6   1      107.29      123.62      3.17 o 
  -2   6   1     3095.17     3282.29     69.88 o 
  -1   6   1      293.85      323.77     12.66 o 
   0   6   1       47.12       45.86      1.51 o 
   1   6   1       60.03       54.92      2.26 o 
   2   6   1     1312.74     1267.58     26.97 o 
   3   6   1      493.98      476.84     11.43 o 
   4   6   1     1050.19     1052.80     19.79 o 
   5   6   1      128.51      125.08      4.87 o 
   6   6   1       11.80       13.70      2.95 o 
   7   6   1       11.38       10.24      3.24 o 
  -7   7   1        2.14        2.74      2.54 o 
  -6   7   1       88.38       99.46      6.01 o 
  -5   7   1        6.45        6.81      2.11 o 
  -4   7   1       16.00       13.05      1.43 o 
  -3   7   1        9.89       10.31      1.15 o 
  -2   7   1     1467.75     1514.51     67.06 o 
  -1   7   1        3.06        2.20      0.60 o 
   0   7   1     3174.82     3009.14    164.16 o 
   1   7   1      533.53      567.45     19.61 o 
   2   7   1      543.19      544.09     15.30 o 
   3   7   1       99.86      114.17      3.95 o 
   4   7   1       80.83       83.09      4.32 o 
   5   7   1       13.10       11.58      2.04 o 
   6   7   1       55.37       67.46      5.29 o 
   7   7   1       10.57       12.40      4.43 o 
  -7   8   1       15.25       13.57      4.71 o 
  -6   8   1        2.54        2.31      1.69 o 
  -5   8   1       99.13       92.19      5.42 o 
  -4   8   1      387.96      367.27      9.65 o 
  -3   8   1       59.27       59.79      2.33 o 
  -2   8   1       57.24       53.92      2.02 o 
  -1   8   1     1764.15     1766.05     83.90 o 
   0   8   1      396.05      404.40     16.88 o 
   1   8   1        0.79        0.31      0.43 o 
   2   8   1      407.78      428.75     13.83 o 
   3   8   1        4.96        5.45      1.34 o 
   4   8   1        1.85        2.47      1.19 o 
   5   8   1       22.43       20.29      2.48 o 
   6   8   1       11.94       12.27      4.27 o 
  -7   9   1       24.01       24.68      4.17 o 
  -6   9   1        1.86        0.00      1.54 o 
  -5   9   1       35.32       33.22      6.18 o 
  -4   9   1       14.08       14.57      2.52 o 
  -3   9   1      141.02      133.38      7.44 o 
  -2   9   1       18.19       16.40      1.72 o 
  -1   9   1      141.04      138.56      6.23 o 
   0   9   1      181.01      194.22      8.64 o 
   1   9   1       78.42       77.26      3.97 o 
   2   9   1       39.44       44.73      2.36 o 
   3   9   1      472.98      459.12     17.59 o 
   4   9   1       79.67       81.57      4.62 o 
   5   9   1        7.53        7.71      2.82 o 
   6   9   1       25.96       15.32      4.64 o 
  -6  10   1        3.27        4.44      2.28 o 
  -5  10   1        6.64        6.78      2.19 o 
  -4  10   1        4.24        1.13      1.30 o 
  -3  10   1       98.31       97.06      3.97 o 
  -2  10   1       48.08       52.51      2.84 o 
  -1  10   1      187.22      167.90      8.38 o 
   0  10   1      216.10      230.14     16.55 o 
   1  10   1      228.06      226.08     14.89 o 
   2  10   1       19.05       23.67      1.77 o 
   3  10   1        2.89        2.89      1.12 o 
   4  10   1       15.30       11.21      2.55 o 
   5  10   1       10.73       10.04      2.63 o 
   6  10   1        0.18        0.40      1.68 o 
  -6  11   1        3.34        4.28      2.32 o 
  -5  11   1       40.96       41.27      4.31 o 
  -4  11   1        0.77        1.29      1.44 o 
  -3  11   1      115.96      107.43      4.32 o 
  -2  11   1       78.73       67.93      5.41 o 
  -1  11   1       33.97       29.58      1.86 o 
   0  11   1        4.43        2.76      1.04 o 
   1  11   1        2.12        2.39      1.07 o 
   2  11   1      103.28      108.56      7.55 o 
   3  11   1        1.21        1.54      1.39 o 
   4  11   1        9.44        8.59      2.52 o 
   5  11   1       15.58       15.33      3.07 o 
   6  11   1        0.11        0.00      1.87 o 
  -6  12   1        2.65        1.85      2.14 o 
  -5  12   1        0.06        0.00      1.46 o 
  -4  12   1      106.68      111.32      6.25 o 
  -3  12   1       40.79       38.30      3.12 o 
  -2  12   1      274.11      280.85     13.92 o 
  -1  12   1        7.51        7.15      1.16 o 
   0  12   1        0.96        0.44      0.83 o 
   1  12   1      108.73      113.45      6.76 o 
   2  12   1       14.86       16.30      2.84 o 
   3  12   1      154.54      153.59     20.15 o 
   4  12   1        5.40        4.44      2.05 o 
   5  12   1        0.96        0.44      1.67 o 
  -5  13   1        0.07        0.00      1.60 o 
  -4  13   1       51.74       47.17      4.42 o 
  -3  13   1        7.80        4.33      1.87 o 
  -2  13   1        0.25        0.00      0.88 o 
  -1  13   1        3.98        3.43      1.60 o 
   0  13   1       63.30       69.36      7.64 o 
   1  13   1       36.47       38.57      2.85 o 
   2  13   1        3.30        5.01      1.85 o 
   3  13   1       15.61       15.67      2.95 o 
   4  13   1       57.13       54.44      5.00 o 
   5  13   1        4.92        5.33      2.44 o 
  -5  14   1        8.88        5.06      2.52 o 
  -4  14   1        4.89        4.67      2.08 o 
  -3  14   1        3.94        5.73      2.13 o 
  -2  14   1        0.26        0.08      1.37 o 
  -1  14   1      224.46      259.93     10.08 o 
   0  14   1        3.03        5.18      1.52 o 
   1  14   1       59.44       60.80      3.56 o 
   2  14   1       37.39       39.98      6.00 o 
   3  14   1       17.14       13.48      3.00 o 
   4  14   1       23.89       23.58      3.85 o 
   5  14   1       14.50        8.85      2.97 o 
  -4  15   1        8.23       10.37      3.28 o 
  -3  15   1      184.27      185.24     12.24 o 
  -2  15   1        1.36        1.64      1.63 o 
  -1  15   1       51.18       67.54      4.93 o 
   0  15   1        3.64        4.11      1.93 o 
   1  15   1       90.89       89.59      6.80 o 
   2  15   1       56.73       66.43      5.80 o 
   3  15   1      139.18      133.62      7.79 o 
   4  15   1       40.91       48.22      5.17 o 
  -4  16   1        6.32        5.14      2.57 o 
  -3  16   1       22.82       23.41      5.63 o 
  -2  16   1       21.70       27.56      8.84 o 
  -1  16   1      140.81      170.10     15.10 o 
   0  16   1       28.87       48.26      4.58 o 
   1  16   1       64.63       73.57      7.89 o 
   2  16   1        1.43        2.02      1.80 o 
   3  16   1       42.95       40.22      6.62 o 
  -3  17   1       14.08       18.27      5.53 o 
  -2  17   1       24.78       18.65      5.21 o 
  -1  17   1        0.73        1.86      1.96 o 
   0  17   1       65.85       73.93      5.61 o 
   1  17   1       29.52       40.24      6.66 o 
   2  17   1        6.57        5.91      3.54 o 
   3  17   1       10.49        9.47      3.18 o 
  -2  18   1        7.34        6.14      4.00 o 
  -1  18   1        1.71        2.94      2.27 o 
   0  18   1        0.02        1.16      1.93 o 
   1  18   1        2.16        1.42      3.01 o 
  -8   0   2       62.50       66.21      8.23 o 
  -7   0   2        3.00        6.59      3.20 o 
  -6   0   2      578.14      610.70     16.69 o 
  -5   0   2       90.61       85.24      6.01 o 
  -4   0   2       63.40       58.38      4.58 o 
  -3   0   2      363.49      381.45      9.76 o 
  -2   0   2     7876.48     7381.09     39.25 o 
  -1   0   2     3663.39     3649.00     51.22 o 
   0   0   2     3314.38     3254.87     93.48 o 
   1   0   2      769.90      750.46     65.22 o 
   2   0   2     1431.60     1604.87    187.90 o 
   3   0   2      153.05      167.87      8.83 o 
   4   0   2       87.81      107.90      6.44 o 
   5   0   2       57.24       53.24      5.19 o 
   6   0   2       88.13      113.70      8.36 o 
  -8   1   2        0.30        1.85      1.99 o 
  -7   1   2        4.11        3.78      2.03 o 
  -6   1   2       25.66       22.87      2.39 o 
  -5   1   2       17.94       14.36      2.15 o 
  -4   1   2     1229.57     1139.33     13.33 o 
  -3   1   2       33.72       26.91      2.08 o 
  -2   1   2     2580.14     2447.95     15.62 o 
  -1   1   2     2189.86     2029.53     10.52 o 
   0   1   2     3539.89     3570.38    108.02 o 
   1   1   2       88.93       91.10      5.60 o 
   2   1   2     4197.07     4367.15    168.50 o 
   3   1   2     1519.40     1555.13     36.43 o 
   4   1   2      123.57      143.14      5.23 o 
   5   1   2       35.17       37.79      3.24 o 
   6   1   2        0.19        0.70      1.86 o 
   7   1   2       18.10       24.12      6.07 o 
  -8   2   2        0.13        0.10      1.76 o 
  -7   2   2        1.80        3.19      2.74 o 
  -6   2   2        0.14        0.14      1.32 o 
  -5   2   2      194.58      194.80      6.24 o 
  -4   2   2      101.65      109.51      5.15 o 
  -3   2   2     1643.85     1616.38     16.81 o 
  -2   2   2     1231.10     1185.41     11.05 o 
  -1   2   2      104.24       89.72      2.78 o 
   0   2   2     1604.21     1513.77     89.22 o 
   1   2   2      875.16      823.14     46.11 o 
   2   2   2      811.26      798.76     34.45 o 
   3   2   2      347.01      375.75     11.17 o 
   4   2   2      283.29      288.80      7.69 o 
   5   2   2       41.41       34.55      2.70 o 
   6   2   2       68.23       70.68      5.14 o 
   7   2   2        1.63        1.30      1.99 o 
  -8   3   2        0.00        0.00      1.99 o 
  -7   3   2      160.54      195.26     12.30 o 
  -6   3   2        4.52        2.93      1.74 o 
  -5   3   2       49.61       55.88      4.97 o 
  -4   3   2        7.58        8.03      1.60 o 
  -3   3   2      455.65      428.00      7.64 o 
  -2   3   2     1899.39     1984.55     16.16 o 
  -1   3   2     3109.09     3152.39    109.67 o 
   0   3   2     1110.45     1157.15     40.61 o 
   1   3   2     1186.56     1146.06     53.70 o 
   2   3   2       61.50       57.18      1.77 o 
   3   3   2      171.50      124.66     39.40 o 
   4   3   2        0.13        0.62      0.69 o 
   5   3   2       13.33       12.45      2.53 o 
   6   3   2       15.90       16.46      3.09 o 
   7   3   2       11.41       15.21      5.08 o 
  -8   4   2        5.47        2.33      3.22 o 
  -7   4   2       59.64       59.11      7.18 o 
  -6   4   2       22.10       23.29      3.16 o 
  -5   4   2      291.86      259.60     14.83 o 
  -4   4   2        3.57        2.48      0.94 o 
  -3   4   2      790.11      780.64     33.20 o 
  -2   4   2        2.43        2.32      0.70 o 
  -1   4   2      488.77      466.49     20.57 o 
   0   4   2      639.16      606.72     27.87 o 
   1   4   2      422.39      486.66     17.43 o 
   2   4   2      279.07      251.99      9.45 o 
   3   4   2      212.28      211.89      6.35 o 
   4   4   2      222.92      197.15     28.81 o 
   5   4   2      128.62      131.86      7.88 o 
   6   4   2        0.11        0.63      1.53 o 
   7   4   2        2.15        3.21      2.27 o 
  -7   5   2        4.49        4.93      2.39 o 
  -6   5   2        0.67        1.30      2.15 o 
  -5   5   2        5.56        2.14      1.13 o 
  -4   5   2      199.13      185.43      5.73 o 
  -3   5   2      199.46      243.48      7.40 o 
  -2   5   2      187.53      174.63      5.34 o 
  -1   5   2       10.30        7.19      0.80 o 
   0   5   2       19.33       16.85      0.80 o 
   1   5   2     1016.61     1044.38     41.28 o 
   2   5   2        4.57        2.32      0.53 o 
   3   5   2      209.40      217.99      8.74 o 
   4   5   2        0.33        0.00      0.86 o 
   5   5   2       21.18       24.32      3.28 o 
   6   5   2       27.35       27.47      3.83 o 
   7   5   2       18.44       21.58      4.08 o 
  -7   6   2        1.62        1.11      1.94 o 
  -6   6   2       60.70       67.23      4.87 o 
  -5   6   2        0.97        0.22      0.93 o 
  -4   6   2       43.04       47.55      2.74 o 
  -3   6   2        3.89        4.64      0.80 o 
  -2   6   2       76.24       80.69      2.44 o 
  -1   6   2       72.29       76.94      3.59 o 
   0   6   2        7.10        4.68      0.57 o 
   1   6   2      166.57      176.77      6.43 o 
   2   6   2       30.22       36.85      2.42 o 
   3   6   2       74.04       75.75      3.32 o 
   4   6   2       22.88       25.31      2.37 o 
   5   6   2       42.61       42.53      4.07 o 
   6   6   2        0.47        0.24      1.69 o 
  -7   7   2        0.46        0.56      1.95 o 
  -6   7   2       62.81       49.90      4.54 o 
  -5   7   2       87.64       84.95     10.43 o 
  -4   7   2        1.47        0.04      0.82 o 
  -3   7   2       22.86       28.74      1.78 o 
  -2   7   2      330.02      399.29     17.04 o 
  -1   7   2      597.62      602.85     29.66 o 
   0   7   2      771.97      754.42     37.24 o 
   1   7   2      182.12      174.73      8.28 o 
   2   7   2      319.25      308.01     17.40 o 
   3   7   2      141.91      127.14      4.40 o 
   4   7   2       54.90       51.50      3.17 o 
   5   7   2       11.52       12.91      2.68 o 
   6   7   2       48.30       51.55      5.03 o 
  -7   8   2        0.02        0.00      1.81 o 
  -6   8   2        1.16        0.00      1.39 o 
  -5   8   2      286.74      289.96     23.43 o 
  -4   8   2       28.78       30.03      2.43 o 
  -3   8   2      960.60      971.84     25.95 o 
  -2   8   2      170.64      162.75      8.48 o 
  -1   8   2      129.51      123.79      3.75 o 
   0   8   2      116.40      114.76      7.13 o 
   1   8   2        0.07        0.39      0.65 o 
   2   8   2      964.77      987.17     56.16 o 
   3   8   2       29.94       27.90      2.41 o 
   4   8   2      209.64      208.16     11.57 o 
   5   8   2        5.95        5.79      1.72 o 
   6   8   2       20.04       20.10      3.77 o 
  -7   9   2      157.53      177.35      8.98 o 
  -6   9   2        2.14        2.89      1.81 o 
  -5   9   2      126.71      136.70      6.76 o 
  -4   9   2        8.50        8.87      1.71 o 
  -3   9   2       14.05       16.16      1.59 o 
  -2   9   2      854.41      889.37     36.02 o 
  -1   9   2     1250.75     1216.58     60.82 o 
   0   9   2      556.43      543.74     23.23 o 
   1   9   2      515.94      518.99     25.96 o 
   2   9   2      123.94      143.37      8.92 o 
   3   9   2       78.94       75.46      3.68 o 
   4   9   2       45.82       45.17      3.24 o 
   5   9   2        3.06        3.82      1.67 o 
   6   9   2       60.09       58.32      7.97 o 
  -7  10   2        0.24        0.25      2.13 o 
  -6  10   2       14.03       14.74      3.23 o 
  -5  10   2       78.02       87.83      5.64 o 
  -4  10   2        0.40        0.13      0.99 o 
  -3  10   2      760.60      792.71     34.00 o 
  -2  10   2       66.30       65.46      4.98 o 
  -1  10   2      170.61      163.35      7.89 o 
   0  10   2       38.19       46.01      7.57 o 
   1  10   2      682.92      653.87     27.54 o 
   2  10   2      225.34      223.35     15.04 o 
   3  10   2      149.12      140.28     10.32 o 
   4  10   2      200.12      203.53     10.00 o 
   5  10   2        5.95        5.18      2.30 o 
   6  10   2        0.05        0.00      2.61 o 
  -6  11   2       63.52       63.20      5.47 o 
  -5  11   2        0.05        0.25      1.46 o 
  -4  11   2       68.21       74.73      4.97 o 
  -3  11   2      290.53      296.25     12.85 o 
  -2  11   2       16.89       18.55      1.74 o 
  -1  11   2        8.21       15.99      5.74 o 
   0  11   2       39.02       32.77      2.47 o 
   1  11   2        7.49        7.02      1.33 o 
   2  11   2       13.01       13.01      2.02 o 
   3  11   2       35.42       36.14      4.66 o 
   4  11   2       77.14       69.66      5.16 o 
   5  11   2       67.83       72.78      5.69 o 
  -6  12   2       25.30       26.52      4.28 o 
  -5  12   2        0.22        0.00      1.40 o 
  -4  12   2        9.76        8.57      2.32 o 
  -3  12   2       25.13       22.62      2.41 o 
  -2  12   2      274.87      249.56      8.49 o 
  -1  12   2      113.48      116.27      9.72 o 
   0  12   2      375.56      350.43     16.75 o 
   1  12   2       52.21       63.80      3.40 o 
   2  12   2       34.53       35.15      2.89 o 
   3  12   2        8.72        8.23      2.30 o 
   4  12   2       11.50        7.59      2.38 o 
   5  12   2        2.92        1.09      1.94 o 
  -5  13   2       23.52       18.95      3.53 o 
  -4  13   2      140.59      133.02      6.96 o 
  -3  13   2        5.13        5.05      1.51 o 
  -2  13   2       27.93       29.29      3.40 o 
  -1  13   2        4.19        2.43      1.19 o 
   0  13   2        0.83        0.21      0.94 o 
   1  13   2        9.94        8.24      2.69 o 
   2  13   2      269.56      250.47     27.11 o 
   3  13   2       12.64       17.09      5.29 o 
   4  13   2       49.83       47.64      4.88 o 
   5  13   2       30.15       27.92      4.61 o 
  -5  14   2       11.10        5.98      2.52 o 
  -4  14   2       19.18       14.63      3.02 o 
  -3  14   2        7.41       13.18      3.45 o 
  -2  14   2       25.63       27.15      5.48 o 
  -1  14   2       25.81       30.78      2.87 o 
   0  14   2       40.54       46.13      4.00 o 
   1  14   2       18.58       24.93      3.66 o 
   2  14   2       49.40       55.71      5.87 o 
   3  14   2       36.68       30.60      3.99 o 
   4  14   2        0.45        0.00      1.75 o 
  -4  15   2        0.06        0.00      2.51 o 
  -3  15   2       96.44       85.23     10.46 o 
  -2  15   2       21.26       18.39      3.20 o 
  -1  15   2        9.99        6.73      2.29 o 
   0  15   2        1.38        1.22      1.26 o 
   1  15   2        3.48        1.29      1.60 o 
   2  15   2        5.17        6.31      2.39 o 
   3  15   2       18.43       16.93      3.43 o 
   4  15   2       14.57       14.32      3.60 o 
  -4  16   2        1.29        0.00      2.63 o 
  -3  16   2       13.00        9.68      4.18 o 
  -2  16   2        2.42        2.92      2.04 o 
  -1  16   2       14.20        9.91      2.77 o 
   0  16   2        0.03        0.00      1.53 o 
   1  16   2        5.22        1.80      1.81 o 
   2  16   2       24.65       23.90      3.85 o 
   3  16   2       21.50       20.09      3.92 o 
  -3  17   2        6.68        7.10      3.91 o 
  -2  17   2        0.19        0.00      1.87 o 
  -1  17   2       12.38       13.67      3.12 o 
   0  17   2        0.39        0.00      2.53 o 
   1  17   2        4.04        1.51      3.09 o 
   2  17   2       16.37       14.04      5.15 o 
  -2  18   2        0.24        0.49      2.06 o 
  -1  18   2        0.31        0.00      1.86 o 
   0  18   2       10.39       18.81      5.42 o 
   1  18   2       11.66       25.13      6.13 o 
  -8   1   3        0.73        4.16      2.40 o 
  -7   1   3       40.95       32.34      7.20 o 
  -6   1   3      123.91      103.79      5.28 o 
  -5   1   3      103.61       92.23      6.27 o 
  -4   1   3        3.95        0.74      1.04 o 
  -3   1   3        0.26        0.87      0.92 o 
  -2   1   3       17.13       29.87      1.70 o 
  -1   1   3     2150.45     2158.64     26.09 o 
   0   1   3      481.33      507.62      8.64 o 
   1   1   3        4.75       11.16      2.26 o 
   2   1   3        1.11        0.00      0.33 o 
   3   1   3      193.18      182.01      8.03 o 
   4   1   3      262.21      229.78     11.31 o 
   5   1   3       41.11       41.43      7.51 o 
   6   1   3        0.79        0.21      2.74 o 
   7   1   3        5.60        4.47      3.17 o 
  -8   2   3        0.05        0.44      2.27 o 
  -7   2   3       74.36       96.29      8.78 o 
  -6   2   3        0.00        0.00      1.31 o 
  -5   2   3      155.00      157.57      5.99 o 
  -4   2   3       10.81        6.75      1.94 o 
  -3   2   3      207.50      232.31      6.03 o 
  -2   2   3     1137.91     1084.14     10.80 o 
  -1   2   3     1115.21     1127.14      8.98 o 
   0   2   3     2430.77     2343.23    119.27 o 
   1   2   3      245.81      223.69      8.73 o 
   2   2   3       10.76        5.98      0.81 o 
   3   2   3       94.13       86.32      6.14 o 
   4   2   3       89.24       86.76      6.38 o 
   5   2   3        0.00        0.48      1.40 o 
   6   2   3       23.94       27.05      3.79 o 
  -8   3   3        0.01        0.00      2.60 o 
  -7   3   3       15.38       13.34      5.60 o 
  -6   3   3       99.90       98.24      6.01 o 
  -5   3   3       82.29       89.46      4.72 o 
  -4   3   3      673.68      669.06     12.46 o 
  -3   3   3      652.41      639.80     18.72 o 
  -2   3   3        4.15        1.75      0.68 o 
  -1   3   3      140.01      133.28      2.20 o 
   0   3   3      147.56      167.07      8.72 o 
   1   3   3        2.14        0.43      0.36 o 
   2   3   3      510.98      441.74     16.85 o 
   3   3   3      356.86      364.43     24.14 o 
   4   3   3      219.61      205.40     13.28 o 
   5   3   3       15.15       10.13      2.45 o 
   6   3   3       14.66       11.02      2.95 o 
  -8   4   3       30.62       30.11      6.60 o 
  -7   4   3       44.18       49.64      4.76 o 
  -6   4   3      116.20      115.06      5.25 o 
  -5   4   3        0.16        0.00      0.84 o 
  -4   4   3       48.21       48.94      4.77 o 
  -3   4   3       90.06       79.27      3.79 o 
  -2   4   3       88.61       93.57      3.08 o 
  -1   4   3       75.50       60.43      1.72 o 
   0   4   3      172.46      160.57     11.12 o 
   1   4   3       28.00       22.30      1.35 o 
   2   4   3      175.86      160.48      7.21 o 
   3   4   3      150.83      154.17      8.38 o 
   4   4   3       45.16       44.00      3.66 o 
   5   4   3      124.19      134.56     10.15 o 
   6   4   3       11.77       10.01      2.88 o 
  -8   5   3       37.05       49.96      8.12 o 
  -7   5   3        3.73        3.14      2.13 o 
  -6   5   3        6.66       13.06      3.96 o 
  -5   5   3       13.82       16.25      3.26 o 
  -4   5   3       13.88       15.52      1.84 o 
  -3   5   3      319.89      328.88      6.24 o 
  -2   5   3     1213.58     1256.84     32.19 o 
  -1   5   3      472.89      478.92     22.44 o 
   0   5   3      557.78      566.28     23.41 o 
   1   5   3     1300.98     1344.30     63.64 o 
   2   5   3      176.84      172.95      9.55 o 
   3   5   3       29.97       32.27      2.41 o 
   4   5   3       46.66       38.93      3.62 o 
   5   5   3       45.83       47.37      4.55 o 
   6   5   3        0.23        2.19      2.02 o 
  -7   6   3       22.47       23.34      5.39 o 
  -6   6   3      188.86      200.48     18.31 o 
  -5   6   3      103.21      108.41      7.51 o 
  -4   6   3      926.28      998.14     39.01 o 
  -3   6   3      245.00      255.00      4.88 o 
  -2   6   3      838.51      879.88     33.46 o 
  -1   6   3        0.61        0.42      0.52 o 
   0   6   3      172.93      178.62      7.40 o 
   1   6   3      858.39      821.22     33.15 o 
   2   6   3      517.69      514.56     33.83 o 
   3   6   3      812.45      781.75     36.67 o 
   4   6   3       26.11       29.65      2.64 o 
   5   6   3      136.54      142.91      7.76 o 
   6   6   3        0.52        1.52      1.99 o 
  -7   7   3        2.19        0.38      1.88 o 
  -6   7   3      128.61      127.00      6.98 o 
  -5   7   3        4.86        4.97      1.47 o 
  -4   7   3       99.55      101.38      4.11 o 
  -3   7   3      181.52      185.12      7.02 o 
  -2   7   3      854.51      902.28     38.19 o 
  -1   7   3     1500.83     1623.75     86.32 o 
   0   7   3     1227.45     1170.82     65.54 o 
   1   7   3      125.53      116.71      5.21 o 
   2   7   3       43.03       39.79      2.57 o 
   3   7   3        0.15        0.45      0.97 o 
   4   7   3        1.24        2.11      1.24 o 
   5   7   3       65.52       55.91      4.93 o 
   6   7   3       26.45       37.25      4.76 o 
  -7   8   3        0.19        2.16      2.13 o 
  -6   8   3       38.96       32.80      3.95 o 
  -5   8   3       71.48       71.36      3.83 o 
  -4   8   3       61.75       62.93      4.44 o 
  -3   8   3       35.46       29.88      2.05 o 
  -2   8   3       28.46       25.08      1.73 o 
  -1   8   3       43.66       46.22      2.30 o 
   0   8   3       40.64       39.65      2.03 o 
   1   8   3        1.91        2.35      0.86 o 
   2   8   3      382.51      365.56     19.37 o 
   3   8   3      260.05      267.63     14.98 o 
   4   8   3       68.10       68.98      5.18 o 
   5   8   3       37.45       33.13      4.14 o 
   6   8   3        5.43        5.54      2.88 o 
  -7   9   3        0.01        0.00      2.55 o 
  -6   9   3        2.22        1.60      1.66 o 
  -5   9   3      237.36      220.04      8.88 o 
  -4   9   3        1.96        0.89      1.07 o 
  -3   9   3      224.60      232.38      5.41 o 
  -2   9   3      265.30      254.80     11.63 o 
  -1   9   3      129.52      131.03     10.17 o 
   0   9   3       81.61       83.44      3.94 o 
   1   9   3      465.76      470.32     16.24 o 
   2   9   3      159.35      155.12     12.53 o 
   3   9   3        1.88        2.66      1.30 o 
   4   9   3       13.14       12.52      2.19 o 
   5   9   3        3.44        1.56      1.90 o 
  -7  10   3        6.14        2.63      2.47 o 
  -6  10   3        3.09        3.12      1.98 o 
  -5  10   3        0.78        1.03      1.49 o 
  -4  10   3       92.03      112.23      8.01 o 
  -3  10   3      145.43      136.12      6.50 o 
  -2  10   3      157.94      158.34     13.62 o 
  -1  10   3      361.02      331.93     22.63 o 
   0  10   3      109.57      113.09      7.41 o 
   1  10   3      201.68      201.54      5.81 o 
   2  10   3        8.60       15.13      2.08 o 
   3  10   3       33.18       33.70      2.98 o 
   4  10   3       22.72       25.09      2.89 o 
   5  10   3        2.28        1.61      2.14 o 
  -6  11   3       20.44       28.11      4.10 o 
  -5  11   3       13.73       10.72      2.65 o 
  -4  11   3       37.03       32.69      3.48 o 
  -3  11   3       77.88       76.10      3.24 o 
  -2  11   3       20.90       28.43      2.48 o 
  -1  11   3      102.05      107.41      8.26 o 
   0  11   3       50.67       53.34      4.83 o 
   1  11   3       29.32       35.39      2.84 o 
   2  11   3      116.09      126.66      7.64 o 
   3  11   3       72.10       62.88      3.87 o 
   4  11   3       48.92       51.96      3.93 o 
   5  11   3       43.46       41.49      7.05 o 
  -6  12   3        9.17       12.13      5.45 o 
  -5  12   3       13.79       12.12      3.31 o 
  -4  12   3        0.10        2.17      1.34 o 
  -3  12   3        0.04        1.73      1.18 o 
  -2  12   3      114.86      111.92      7.33 o 
  -1  12   3       36.15       28.15      2.51 o 
   0  12   3      125.49      123.11      6.56 o 
   1  12   3       21.65       22.71      2.53 o 
   2  12   3        4.66        4.92      1.59 o 
   3  12   3       72.46       72.87      4.28 o 
   4  12   3        1.86        2.73      2.01 o 
   5  12   3       33.31       31.40      4.56 o 
  -5  13   3        1.18        2.03      2.26 o 
  -4  13   3        0.20        0.00      1.12 o 
  -3  13   3        0.01        1.19      1.46 o 
  -2  13   3       57.42       59.50      6.11 o 
  -1  13   3       45.78       40.91      5.22 o 
   0  13   3       10.84        9.87      1.83 o 
   1  13   3        0.09        0.13      1.26 o 
   2  13   3        7.29        7.96      1.99 o 
   3  13   3       10.72       12.72      4.27 o 
   4  13   3        0.22        0.38      1.79 o 
  -5  14   3        4.78        6.48      2.53 o 
  -4  14   3       35.91       35.68      6.17 o 
  -3  14   3        3.27        1.30      1.60 o 
  -2  14   3        0.87        0.41      1.10 o 
  -1  14   3       13.78       14.81      2.26 o 
   0  14   3      131.33      147.49     12.51 o 
   1  14   3        0.55        0.35      1.33 o 
   2  14   3       61.91       62.53      5.09 o 
   3  14   3       19.80       21.24      5.25 o 
   4  14   3        5.16        6.82      2.90 o 
  -4  15   3       23.41       19.93      5.28 o 
  -3  15   3       51.24       62.71     16.13 o 
  -2  15   3       46.16       45.56      4.48 o 
  -1  15   3        0.88        0.77      1.22 o 
   0  15   3        2.73        1.97      1.76 o 
   1  15   3       15.51       10.30      2.67 o 
   2  15   3       50.79       57.75      5.20 o 
   3  15   3        0.00        0.22      1.91 o 
  -4  16   3        2.58        0.00      3.01 o 
  -3  16   3       41.11       39.08      4.67 o 
  -2  16   3       10.62       10.80      2.86 o 
  -1  16   3       72.59       70.63      5.42 o 
   0  16   3       14.08       19.46      3.41 o 
   1  16   3        4.83        4.36      2.25 o 
   2  16   3        0.36        1.91      2.08 o 
  -3  17   3       12.77       11.57      3.69 o 
  -2  17   3       15.19       18.21      3.67 o 
  -1  17   3        8.40        5.12      2.53 o 
   0  17   3        0.16        0.76      2.62 o 
   1  17   3       61.69       64.36     12.18 o 
  -7   0   4        2.19        6.26      3.07 o 
  -6   0   4      146.20      150.56      9.45 o 
  -5   0   4        2.44        2.55      2.27 o 
  -4   0   4      231.92      238.51     10.07 o 
  -3   0   4      326.82      302.93     10.43 o 
  -2   0   4     1062.43     1064.80     17.72 o 
  -1   0   4     2324.91     2200.48     18.39 o 
   0   0   4      333.75      304.48      5.30 o 
   1   0   4     2779.92     2742.25    119.29 o 
   2   0   4      198.61      197.62     18.76 o 
   3   0   4        0.28        0.00      0.96 o 
   4   0   4       12.55       16.35      3.46 o 
   5   0   4       77.36      102.80      9.09 o 
   6   0   4       35.16       24.90      6.10 o 
  -8   1   4       10.67       20.63      5.69 o 
  -7   1   4        2.90        0.21      1.73 o 
  -6   1   4      159.51      145.14      6.63 o 
  -5   1   4      445.98      411.46     14.98 o 
  -4   1   4      547.69      558.04     10.79 o 
  -3   1   4     1609.83     1567.97     16.56 o 
  -2   1   4       11.24        7.45      1.17 o 
  -1   1   4       18.28       14.37      0.90 o 
   0   1   4       25.27       23.99      1.18 o 
   1   1   4      876.31      876.53     20.68 o 
   2   1   4        0.25        0.34      0.51 o 
   3   1   4      344.83      296.09     22.48 o 
   4   1   4        3.34        1.34      1.01 o 
   5   1   4       64.10       56.43      8.57 o 
   6   1   4        3.09        6.36      2.86 o 
  -8   2   4        4.93        7.11      4.09 o 
  -7   2   4       37.48       29.83      5.48 o 
  -6   2   4       59.59       61.56      4.52 o 
  -5   2   4       73.02       71.04      4.44 o 
  -4   2   4      109.56      107.49      4.94 o 
  -3   2   4        1.33        1.44      1.09 o 
  -2   2   4      105.14       84.91      3.03 o 
  -1   2   4     2458.11     2557.57     41.21 o 
   0   2   4        3.48        2.75      0.52 o 
   1   2   4      505.09      504.26     13.06 o 
   2   2   4      106.63      106.78      4.67 o 
   3   2   4        0.87        1.43      1.28 o 
   4   2   4        3.41        5.75      1.59 o 
   5   2   4       17.36       15.26      2.69 o 
   6   2   4        0.32        0.00      2.14 o 
  -8   3   4        6.64        7.38      4.12 o 
  -7   3   4        9.78       10.33      2.92 o 
  -6   3   4        2.55        2.62      1.79 o 
  -5   3   4        6.32       11.03      2.23 o 
  -4   3   4       63.54       67.73      4.08 o 
  -3   3   4      220.00      211.96      5.15 o 
  -2   3   4      161.80      149.85      4.05 o 
  -1   3   4      780.92      773.57     12.12 o 
   0   3   4      624.24      605.45     18.51 o 
   1   3   4      109.19      103.65      2.88 o 
   2   3   4       73.76       57.78     11.68 o 
   3   3   4       62.45       56.59     11.96 o 
   4   3   4       33.39       41.84      3.83 o 
   5   3   4        0.72        0.55      1.56 o 
   6   3   4       31.07       36.97      4.95 o 
  -8   4   4        4.79        4.04      2.78 o 
  -7   4   4        4.97        2.97      2.11 o 
  -6   4   4      211.27      193.27      7.63 o 
  -5   4   4      276.07      283.37      8.58 o 
  -4   4   4      244.50      221.32      7.10 o 
  -3   4   4      270.76      247.01      5.67 o 
  -2   4   4       13.79        8.54      1.31 o 
  -1   4   4      732.81      776.47     16.93 o 
   0   4   4      772.96      819.26     25.80 o 
   1   4   4        1.61        1.72      0.48 o 
   2   4   4      453.86      432.65     29.97 o 
   3   4   4      133.89      127.00      7.79 o 
   4   4   4      217.75      198.48     15.97 o 
   5   4   4       41.76       43.34      4.38 o 
   6   4   4       11.81        7.20      2.74 o 
  -7   5   4       12.84       11.54      5.56 o 
  -6   5   4        1.41        2.04      1.32 o 
  -5   5   4       70.75       67.68      4.48 o 
  -4   5   4      125.37      123.02      5.48 o 
  -3   5   4       57.83       50.61      2.77 o 
  -2   5   4      900.63      879.82     28.14 o 
  -1   5   4      282.14      277.82     10.25 o 
   0   5   4      711.19      797.25     29.41 o 
   1   5   4      307.68      295.83     16.12 o 
   2   5   4       45.04       45.44      5.43 o 
   3   5   4      217.88      195.66      7.71 o 
   4   5   4       38.17       37.34      6.83 o 
   5   5   4        3.19        1.51      1.67 o 
   6   5   4        8.77       10.95      3.08 o 
  -7   6   4        2.52        2.98      2.19 o 
  -6   6   4       37.98       38.10      3.23 o 
  -5   6   4       55.07       58.31      3.46 o 
  -4   6   4      110.41       97.66      5.60 o 
  -3   6   4        0.03        0.00      0.81 o 
  -2   6   4       55.13       57.22      4.53 o 
  -1   6   4      233.34      234.83     15.36 o 
   0   6   4       40.32       48.87      2.24 o 
   1   6   4      165.19      157.42     11.86 o 
   2   6   4       31.30       31.16      3.16 o 
   3   6   4       43.75       42.53      3.82 o 
   4   6   4       25.52       25.43      3.81 o 
   5   6   4        1.43        1.54      1.86 o 
   6   6   4       17.39       11.95      3.39 o 
  -7   7   4       38.30       37.17      4.62 o 
  -6   7   4        5.77        5.89      1.78 o 
  -5   7   4        0.69        0.64      1.35 o 
  -4   7   4        1.54        2.83      1.24 o 
  -3   7   4      149.99      156.16      6.20 o 
  -2   7   4      421.18      416.82     15.99 o 
  -1   7   4      110.75      104.52      6.71 o 
   0   7   4      126.17      120.57      6.75 o 
   1   7   4        1.46        0.55      0.82 o 
   2   7   4       26.98       20.34      3.14 o 
   3   7   4       80.35       82.43      6.38 o 
   4   7   4      106.62      102.18     11.59 o 
   5   7   4        3.16        4.39      2.34 o 
  -7   8   4        7.46        8.39      2.92 o 
  -6   8   4        0.20        1.37      1.71 o 
  -5   8   4       59.78       73.17      4.01 o 
  -4   8   4       59.74       64.05      4.85 o 
  -3   8   4      275.26      292.90     12.78 o 
  -2   8   4       16.45       16.47      1.55 o 
  -1   8   4        4.47        3.17      1.09 o 
   0   8   4       53.80       48.88      2.38 o 
   1   8   4       12.36        7.65      1.51 o 
   2   8   4      511.65      506.06     25.06 o 
   3   8   4        3.23        1.38      1.17 o 
   4   8   4       87.44       97.52      6.12 o 
   5   8   4        0.01        1.03      1.89 o 
  -7   9   4       15.06       17.43      3.87 o 
  -6   9   4        0.06        0.29      1.51 o 
  -5   9   4       24.25       28.83      2.91 o 
  -4   9   4        1.78        2.01      1.01 o 
  -3   9   4      170.08      184.43      8.43 o 
  -2   9   4      101.51       94.36      3.97 o 
  -1   9   4      232.19      217.32     14.86 o 
   0   9   4      522.67      542.05     24.39 o 
   1   9   4       15.25       10.93      1.85 o 
   2   9   4        0.02        0.00      1.02 o 
   3   9   4       29.12       26.44      3.40 o 
   4   9   4       53.96       57.43      4.99 o 
   5   9   4        6.44        2.33      2.33 o 
  -6  10   4        6.93        2.07      1.97 o 
  -5  10   4      199.68      216.27     14.76 o 
  -4  10   4      129.18      137.94      6.69 o 
  -3  10   4        1.73        1.44      0.94 o 
  -2  10   4       12.01       11.64      1.88 o 
  -1  10   4       70.34       72.01      7.05 o 
   0  10   4      231.09      219.03     10.12 o 
   1  10   4       45.62       44.07      3.10 o 
   2  10   4       52.32       55.71      3.55 o 
   3  10   4       20.86       18.40      2.61 o 
   4  10   4       11.68       13.39      2.49 o 
   5  10   4        2.06        1.38      2.44 o 
  -6  11   4        1.31        0.00      1.67 o 
  -5  11   4        2.15        1.62      1.50 o 
  -4  11   4        9.28       11.89      1.80 o 
  -3  11   4       23.53       27.01      2.67 o 
  -2  11   4        4.42        3.98      1.36 o 
  -1  11   4      251.03      250.01     18.07 o 
   0  11   4       58.51       58.48      3.82 o 
   1  11   4        9.55       10.17      1.99 o 
   2  11   4       31.63       29.58      2.96 o 
   3  11   4       58.85       60.32      4.01 o 
   4  11   4       70.53       70.68      4.63 o 
  -6  12   4        2.65        3.51      2.44 o 
  -5  12   4        7.52        7.73      2.38 o 
  -4  12   4       19.27       18.50      2.69 o 
  -3  12   4       62.76       59.95      3.73 o 
  -2  12   4       43.30       39.62      4.11 o 
  -1  12   4       72.40       78.08      7.92 o 
   0  12   4       66.06       59.81      5.12 o 
   1  12   4       55.13       66.81      3.97 o 
   2  12   4        0.16        0.52      1.30 o 
   3  12   4       20.95       25.77      3.12 o 
   4  12   4       25.99       24.33      3.31 o 
  -5  13   4       45.26       42.72      6.95 o 
  -4  13   4       60.75       73.22     11.62 o 
  -3  13   4       35.31       40.06      3.37 o 
  -2  13   4       31.53       32.66      2.98 o 
  -1  13   4       55.29       48.29      3.36 o 
   0  13   4       20.01       18.62      3.66 o 
   1  13   4       54.94       59.54      3.96 o 
   2  13   4       15.56        9.38      2.21 o 
   3  13   4       74.89       82.71      6.23 o 
   4  13   4       29.86       23.43      4.40 o 
  -5  14   4        1.20        2.34      3.42 o 
  -4  14   4        0.19        0.09      1.74 o 
  -3  14   4       20.84       28.47      3.09 o 
  -2  14   4       12.90        7.69      1.95 o 
  -1  14   4       39.56       43.52      3.44 o 
   0  14   4       48.23       39.64      4.24 o 
   1  14   4       40.61       42.16      4.48 o 
   2  14   4        8.55        8.63      2.34 o 
   3  14   4        0.04        0.00      1.83 o 
  -4  15   4       16.12       12.39      4.31 o 
  -3  15   4        0.18        0.74      1.90 o 
  -2  15   4       14.16       10.47      2.33 o 
  -1  15   4       13.36       12.00      2.30 o 
   0  15   4        3.83        8.01      2.39 o 
   1  15   4        1.77        0.00      1.64 o 
   2  15   4       37.38       37.17      4.67 o 
  -3  16   4       11.19        9.52      3.11 o 
  -2  16   4        6.90        4.33      2.42 o 
  -1  16   4        5.12        6.36      2.61 o 
   0  16   4        0.14        0.00      1.69 o 
   1  16   4        0.39        0.38      1.86 o 
   2  16   4       10.33        8.47      3.02 o 
  -2  17   4       12.54       16.81      3.62 o 
  -1  17   4       30.05       41.87      7.17 o 
   0  17   4       17.99       18.53      3.82 o 
  -8   1   5       10.48       12.21      4.65 o 
  -7   1   5       23.69       17.90      3.36 o 
  -6   1   5       72.35       69.38      4.93 o 
  -5   1   5       63.91       64.14      4.44 o 
  -4   1   5      348.74      323.38     12.10 o 
  -3   1   5      556.06      563.61     10.75 o 
  -2   1   5      207.17      224.23      5.87 o 
  -1   1   5      407.46      445.54      5.48 o 
   0   1   5      224.36      250.73      4.31 o 
   1   1   5      179.07      183.39      3.71 o 
   2   1   5      823.09      786.78     22.06 o 
   3   1   5        1.27        0.77      1.03 o 
   4   1   5       57.20       58.71      4.89 o 
   5   1   5        6.17        7.65      3.04 o 
  -7   2   5       32.46       38.34      4.37 o 
  -6   2   5        0.39        1.15      1.66 o 
  -5   2   5       84.62       75.68      4.80 o 
  -4   2   5      455.65      459.99     10.52 o 
  -3   2   5      272.93      275.41      7.65 o 
  -2   2   5     1246.85     1233.10     15.72 o 
  -1   2   5      119.68      131.16      2.91 o 
   0   2   5      889.51      914.58     14.40 o 
   1   2   5      545.31      547.05     14.93 o 
   2   2   5      308.60      294.43     23.95 o 
   3   2   5       73.50       66.70      4.09 o 
   4   2   5       30.23       25.13      2.72 o 
   5   2   5        6.33        0.77      2.16 o 
  -8   3   5       17.42       10.91      3.42 o 
  -7   3   5       11.87        7.38      2.60 o 
  -6   3   5       94.33       79.19      5.29 o 
  -5   3   5      112.53      116.83      5.85 o 
  -4   3   5      312.52      304.85      8.69 o 
  -3   3   5      162.26      171.12      5.87 o 
  -2   3   5       64.02       49.98      2.65 o 
  -1   3   5       20.86       16.61      1.22 o 
   0   3   5      260.00      264.55      6.30 o 
   1   3   5        2.50        2.02      0.83 o 
   2   3   5      151.74      146.09      8.62 o 
   3   3   5       23.10       20.89      2.37 o 
   4   3   5      118.58      103.40     10.99 o 
   5   3   5        0.66        0.76      2.11 o 
  -7   4   5        0.38        0.00      1.87 o 
  -6   4   5        0.09        1.14      1.65 o 
  -5   4   5        1.29        0.76      1.40 o 
  -4   4   5       43.53       36.98      3.45 o 
  -3   4   5       70.08       79.10      3.52 o 
  -2   4   5       49.44       47.04      2.65 o 
  -1   4   5      102.20      107.51      2.67 o 
   0   4   5      429.28      438.83     14.65 o 
   1   4   5       29.11       30.54      2.29 o 
   2   4   5       70.52       68.60      2.94 o 
   3   4   5      149.29      154.28      8.91 o 
   4   4   5       19.75       17.67      2.53 o 
   5   4   5        1.66        0.00      1.51 o 
  -7   5   5        5.96        6.47      2.07 o 
  -6   5   5       10.67        6.91      2.32 o 
  -5   5   5        3.28        5.19      1.88 o 
  -4   5   5      105.64      104.39      5.38 o 
  -3   5   5       41.95       38.20      2.61 o 
  -2   5   5       72.33       81.92      6.49 o 
  -1   5   5      176.06      168.36      8.87 o 
   0   5   5        2.37        1.29      0.65 o 
   1   5   5       49.08       48.36      3.14 o 
   2   5   5      124.56      120.36      7.08 o 
   3   5   5        0.01        0.01      1.06 o 
   4   5   5       27.63       26.94      2.98 o 
   5   5   5       36.41       42.79      3.93 o 
  -7   6   5       12.30        5.25      2.47 o 
  -6   6   5       51.60       51.89      3.78 o 
  -5   6   5      184.73      180.63     15.65 o 
  -4   6   5       89.74      105.90      5.55 o 
  -3   6   5       45.17       50.16      3.04 o 
  -2   6   5       41.37       44.84      2.97 o 
  -1   6   5       14.94       15.23      1.78 o 
   0   6   5       17.79       20.78      1.68 o 
   1   6   5      200.80      211.47     11.23 o 
   2   6   5       25.77       23.03      2.01 o 
   3   6   5       59.71       62.63      3.78 o 
   4   6   5        2.12        0.64      1.38 o 
   5   6   5       15.40       16.36      2.94 o 
  -7   7   5       26.94       29.36      6.30 o 
  -6   7   5       22.03       24.73      3.35 o 
  -5   7   5       12.46        7.28      2.07 o 
  -4   7   5        8.15        8.00      1.78 o 
  -3   7   5      237.02      220.50     12.53 o 
  -2   7   5       64.64       65.03      3.30 o 
  -1   7   5      516.13      525.32     27.83 o 
   0   7   5       71.78       66.37      4.71 o 
   1   7   5      333.80      357.57     23.33 o 
   2   7   5        0.15        0.31      0.89 o 
   3   7   5       24.53       23.63      3.38 o 
   4   7   5        6.71        3.42      2.02 o 
   5   7   5       55.17       58.71      5.65 o 
  -7   8   5        1.28        4.38      2.55 o 
  -6   8   5        7.64        4.71      1.86 o 
  -5   8   5       70.73       64.70      7.49 o 
  -4   8   5       34.13       35.23      2.51 o 
  -3   8   5      567.79      596.56     31.54 o 
  -2   8   5        6.96        7.71      1.99 o 
  -1   8   5        9.02        8.24      1.52 o 
   0   8   5       25.90       20.32      2.29 o 
   1   8   5      321.39      302.99     17.14 o 
   2   8   5       22.41       21.08      2.49 o 
   3   8   5      136.23      137.51      9.16 o 
   4   8   5        3.70        0.11      1.77 o 
   5   8   5        1.73        1.88      2.30 o 
  -7   9   5       22.36       21.32      4.23 o 
  -6   9   5       37.77       35.04      3.52 o 
  -5   9   5       14.48       14.89      2.47 o 
  -4   9   5       20.88       22.35      2.21 o 
  -3   9   5        5.64        2.85      1.30 o 
  -2   9   5       15.59       14.36      2.17 o 
  -1   9   5       14.06       11.94      1.86 o 
   0   9   5        2.20        1.94      1.17 o 
   1   9   5       12.40       12.34      2.02 o 
   2   9   5       12.41       11.62      2.10 o 
   3   9   5       13.14       12.65      2.39 o 
   4   9   5       14.00       14.66      3.36 o 
  -6  10   5        0.00        2.05      2.03 o 
  -5  10   5        6.73       10.89      2.22 o 
  -4  10   5        7.19        5.65      1.72 o 
  -3  10   5        1.48        3.69      1.43 o 
  -2  10   5      372.61      363.35     29.72 o 
  -1  10   5       43.35       33.06      2.88 o 
   0  10   5      132.35      140.05      7.14 o 
   1  10   5        5.49        5.27      1.64 o 
   2  10   5        5.30        7.40      1.88 o 
   3  10   5       36.06       35.55      3.41 o 
   4  10   5       13.63       11.77      3.29 o 
  -6  11   5        2.52        3.84      2.48 o 
  -5  11   5        2.61        0.16      1.49 o 
  -4  11   5       50.73       45.38      5.90 o 
  -3  11   5       27.93       30.27      2.99 o 
  -2  11   5       52.70       49.14      3.39 o 
  -1  11   5       12.80       19.67      2.74 o 
   0  11   5       47.41       39.73      3.30 o 
   1  11   5        1.72        5.33      1.67 o 
   2  11   5       71.25       66.82      4.25 o 
   3  11   5        0.37        0.00      1.42 o 
   4  11   5        5.99        5.68      2.92 o 
  -5  12   5        1.00        0.84      1.92 o 
  -4  12   5       17.82       20.14      3.83 o 
  -3  12   5        0.83        2.30      1.43 o 
  -2  12   5       17.47       20.03      2.54 o 
  -1  12   5       14.56       16.81      2.34 o 
   0  12   5        2.02        1.98      1.73 o 
   1  12   5       37.35       33.52      3.90 o 
   2  12   5        0.04        0.79      1.42 o 
   3  12   5        2.26        0.36      1.52 o 
  -5  13   5        1.84        1.41      2.25 o 
  -4  13   5        7.74        8.77      2.24 o 
  -3  13   5       11.10        8.78      2.14 o 
  -2  13   5        8.07       11.08      2.22 o 
  -1  13   5       27.71       23.65      3.55 o 
   0  13   5        0.18        1.47      1.55 o 
   1  13   5        1.77        2.20      1.61 o 
   2  13   5       42.02       42.40      3.90 o 
   3  13   5        9.04        8.72      2.53 o 
  -4  14   5        2.92        3.13      1.94 o 
  -3  14   5       19.30       21.28      2.92 o 
  -2  14   5       33.05       37.58      4.52 o 
  -1  14   5       20.53       18.27      3.37 o 
   0  14   5       56.70       63.48      5.59 o 
   1  14   5        0.20        0.83      2.38 o 
   2  14   5        0.88        0.03      1.65 o 
  -4  15   5        9.46       11.87      3.34 o 
  -3  15   5        6.23        8.92      2.84 o 
  -2  15   5        4.03        3.03      1.82 o 
  -1  15   5        1.84        1.67      1.99 o 
   0  15   5        5.44        2.60      2.17 o 
   1  15   5        0.93        0.42      1.91 o 
  -2  16   5       61.58       62.65      9.06 o 
  -1  16   5       20.70       16.33      3.61 o 
   0  16   5       21.92       30.20      4.55 o 
  -7   0   6       20.97       29.64      5.82 o 
  -6   0   6       46.72       57.47      6.67 o 
  -5   0   6       43.79       30.56      4.97 o 
  -4   0   6      208.25      246.32     11.64 o 
  -3   0   6      910.53      896.08     20.55 o 
  -2   0   6        0.03        0.62      1.08 o 
  -1   0   6     1216.61     1243.20     12.19 o 
   0   0   6        0.09        0.71      0.84 o 
   1   0   6        3.40        2.74      1.40 o 
   2   0   6        3.88        1.92      1.42 o 
   3   0   6        1.34        2.06      2.40 o 
   4   0   6       48.39       38.69      6.35 o 
   5   0   6       12.16       14.95      5.33 o 
  -7   1   6       41.43       32.72      4.28 o 
  -6   1   6       22.34       29.83      3.79 o 
  -5   1   6      192.23      185.80      8.46 o 
  -4   1   6      147.94      167.32      6.85 o 
  -3   1   6      197.67      204.74      7.14 o 
  -2   1   6       27.27       27.93      2.27 o 
  -1   1   6       39.51       41.56      1.75 o 
   0   1   6        0.90        0.25      0.58 o 
   1   1   6      602.68      589.98     13.26 o 
   2   1   6       46.24       42.30      2.98 o 
   3   1   6      202.16      219.90      8.55 o 
   4   1   6       12.40       10.83      2.96 o 
   5   1   6        3.02        0.95      2.47 o 
  -7   2   6       27.24       24.37      5.55 o 
  -6   2   6        4.20        1.35      1.75 o 
  -5   2   6       12.44       15.98      2.90 o 
  -4   2   6       10.57       10.39      2.31 o 
  -3   2   6      354.32      342.69     11.13 o 
  -2   2   6        0.56        1.21      0.93 o 
  -1   2   6      288.58      294.62      5.89 o 
   0   2   6       19.89       19.41      2.44 o 
   1   2   6      245.91      246.76      9.07 o 
   2   2   6       34.24       28.13      2.56 o 
   3   2   6       18.15       17.35      2.36 o 
   4   2   6        0.11        0.60      2.00 o 
   5   2   6       24.31       29.14      4.67 o 
  -7   3   6       16.18       15.46      3.36 o 
  -6   3   6        7.96       13.01      5.06 o 
  -5   3   6        0.98        0.00      1.11 o 
  -4   3   6       55.92       46.62      3.94 o 
  -3   3   6       49.42       54.39      3.25 o 
  -2   3   6      282.46      276.69      6.41 o 
  -1   3   6       21.36       22.42      1.54 o 
   0   3   6       85.87       91.34      2.74 o 
   1   3   6       47.94       47.70      3.29 o 
   2   3   6        1.58        1.61      1.19 o 
   3   3   6        0.25        0.51      1.14 o 
   4   3   6        0.66        0.00      1.91 o 
   5   3   6        0.00        0.45      2.57 o 
  -7   4   6       16.72       15.61      4.08 o 
  -6   4   6      101.43      108.59      9.05 o 
  -5   4   6        0.79        1.40      1.61 o 
  -4   4   6      407.72      387.07     10.47 o 
  -3   4   6      341.35      354.74     12.14 o 
  -2   4   6      103.60      105.60      4.15 o 
  -1   4   6      122.86      122.73      3.72 o 
   0   4   6       26.43       21.31      4.79 o 
   1   4   6      147.87      157.63      5.12 o 
   2   4   6      468.73      468.31     23.92 o 
   3   4   6        3.54        3.49      1.60 o 
   4   4   6       45.19       51.59      6.42 o 
   5   4   6        0.12        0.43      2.68 o 
  -7   5   6        8.65       12.30      3.28 o 
  -6   5   6        3.49        3.20      2.01 o 
  -5   5   6       88.62       92.45      7.97 o 
  -4   5   6      103.00       97.76      8.59 o 
  -3   5   6      351.54      357.93      7.95 o 
  -2   5   6      384.40      363.18     12.14 o 
  -1   5   6        1.09        1.73      0.94 o 
   0   5   6      289.21      302.22     21.98 o 
   1   5   6      306.18      303.31     12.53 o 
   2   5   6      152.53      144.74     10.49 o 
   3   5   6       42.27       38.28      3.27 o 
   4   5   6        3.78        2.44      1.70 o 
  -7   6   6       10.16       12.17      2.68 o 
  -6   6   6        3.29        4.18      2.10 o 
  -5   6   6        2.24        0.26      1.61 o 
  -4   6   6       19.52       18.91      2.47 o 
  -3   6   6       36.66       37.19      2.94 o 
  -2   6   6       25.59       21.12      2.30 o 
  -1   6   6       37.33       36.85      2.32 o 
   0   6   6       23.83       26.23      2.69 o 
   1   6   6       29.96       30.71      2.72 o 
   2   6   6       16.48       16.91      1.99 o 
   3   6   6        0.18        0.75      1.26 o 
   4   6   6       11.82        9.72      2.33 o 
  -7   7   6        7.17        7.70      2.37 o 
  -6   7   6       13.59       17.13      2.79 o 
  -5   7   6       23.13       16.94      3.16 o 
  -4   7   6        7.64        6.75      1.76 o 
  -3   7   6       54.55       58.00      3.54 o 
  -2   7   6      158.12      159.35      8.28 o 
  -1   7   6       11.99       14.06      1.71 o 
   0   7   6      151.05      164.33     12.39 o 
   1   7   6        2.06        1.45      1.18 o 
   2   7   6        2.29        3.04      1.44 o 
   3   7   6        5.62        5.99      1.88 o 
   4   7   6        4.73        2.55      1.95 o 
  -6   8   6       26.48       25.03      3.18 o 
  -5   8   6       26.60       29.52      3.13 o 
  -4   8   6      172.34      207.56     13.68 o 
  -3   8   6        0.40        0.65      1.18 o 
  -2   8   6       92.39      117.35      5.80 o 
  -1   8   6       11.94       10.37      1.84 o 
   0   8   6      151.30      149.14     15.13 o 
   1   8   6       38.01       44.57      4.35 o 
   2   8   6       26.08       24.06      2.78 o 
   3   8   6       40.59       39.39      7.61 o 
   4   8   6        0.01        2.10      2.13 o 
  -6   9   6       22.77       35.15      3.65 o 
  -5   9   6        0.48        0.86      1.42 o 
  -4   9   6       34.76       25.84      2.95 o 
  -3   9   6       16.68       16.14      2.37 o 
  -2   9   6      108.77      111.69      4.82 o 
  -1   9   6       21.57       24.69      3.24 o 
   0   9   6       22.84       28.53      3.03 o 
   1   9   6       16.63       15.96      2.84 o 
   2   9   6        2.08        0.00      1.30 o 
   3   9   6        0.77        0.17      1.73 o 
   4   9   6        1.96        3.64      2.55 o 
  -6  10   6        8.73        8.36      2.51 o 
  -5  10   6        1.70        0.00      1.59 o 
  -4  10   6       18.36       23.25      2.91 o 
  -3  10   6        8.90        6.77      1.90 o 
  -2  10   6       18.41       22.46      2.69 o 
  -1  10   6       35.53       40.49      4.07 o 
   0  10   6        0.44        1.39      1.23 o 
   1  10   6        9.19        5.71      1.85 o 
   2  10   6       57.89       58.00      4.17 o 
   3  10   6       11.44        9.40      2.96 o 
  -6  11   6       24.18       27.11      4.51 o 
  -5  11   6       13.95       16.73      3.68 o 
  -4  11   6        1.48        2.76      1.75 o 
  -3  11   6        1.62        0.46      1.29 o 
  -2  11   6       68.07       61.66      4.67 o 
  -1  11   6       28.58       26.31      6.01 o 
   0  11   6       11.82       11.80      2.35 o 
   1  11   6       11.08       14.07      2.56 o 
   2  11   6        0.19        0.00      1.44 o 
   3  11   6        2.70        2.04      2.97 o 
  -5  12   6        4.03        1.24      2.35 o 
  -4  12   6        3.52        2.55      1.75 o 
  -3  12   6       28.97       28.90      4.97 o 
  -2  12   6       28.15       21.86      7.40 o 
  -1  12   6       45.99       49.62      4.76 o 
   0  12   6        4.81        4.99      2.17 o 
   1  12   6       16.23       17.15      2.83 o 
   2  12   6       13.99       16.82      2.96 o 
  -4  13   6        0.39        1.00      1.61 o 
  -3  13   6       22.61       23.24      3.24 o 
  -2  13   6       36.85       34.57      3.46 o 
  -1  13   6        1.91        3.25      2.00 o 
   0  13   6        4.30        2.34      2.04 o 
   1  13   6       14.28       10.63      2.64 o 
   2  13   6        0.34        0.00      1.65 o 
  -4  14   6       11.25       12.97      2.76 o 
  -3  14   6       12.59        9.72      2.41 o 
  -2  14   6       14.21       13.80      4.69 o 
  -1  14   6       43.40       35.50      7.21 o 
   0  14   6        0.47        1.19      1.93 o 
   1  14   6       24.83       28.84      4.48 o 
  -3  15   6        3.01        1.34      1.78 o 
  -2  15   6        9.40        3.77      2.40 o 
  -1  15   6        5.93        3.76      3.82 o 
   0  15   6       12.70        8.56      3.11 o 
  -7   1   7        4.90        3.07      2.49 o 
  -6   1   7       50.53       46.41      4.72 o 
  -5   1   7       63.61       54.27      6.12 o 
  -4   1   7      245.36      266.67      9.13 o 
  -3   1   7       87.36       92.99      6.06 o 
  -2   1   7       12.50       11.24      1.41 o 
  -1   1   7      180.10      177.28      3.65 o 
   0   1   7        0.03        0.24      0.75 o 
   1   1   7      131.82      125.34      4.89 o 
   2   1   7       92.60      103.17      5.94 o 
   3   1   7        0.10        1.96      1.90 o 
   4   1   7       37.12       43.76      5.08 o 
  -7   2   7       25.29       25.35      4.20 o 
  -6   2   7       11.51       11.60      4.57 o 
  -5   2   7      119.27      117.84      6.57 o 
  -4   2   7       15.76       15.06      2.97 o 
  -3   2   7       33.81       30.95      2.77 o 
  -2   2   7      458.67      470.34      8.84 o 
  -1   2   7        6.89        6.89      1.06 o 
   0   2   7      392.13      397.97     10.05 o 
   1   2   7       10.91        7.45      1.69 o 
   2   2   7        0.72        0.57      1.18 o 
   3   2   7       42.99       42.34      4.54 o 
   4   2   7       12.16       11.36      3.30 o 
  -7   3   7        0.51        0.00      1.70 o 
  -6   3   7       79.03       82.30      5.91 o 
  -5   3   7       17.83       25.00      3.66 o 
  -4   3   7        2.28        0.00      1.57 o 
  -3   3   7       31.77       31.37      2.81 o 
  -2   3   7        9.65       13.14      2.00 o 
  -1   3   7       42.61       38.81      2.41 o 
   0   3   7       68.38       71.59      3.13 o 
   1   3   7       32.15       28.31      2.67 o 
   2   3   7      143.39      146.90      5.66 o 
   3   3   7        6.52        5.85      2.40 o 
   4   3   7       13.60       14.95      3.76 o 
  -7   4   7        0.00        0.00      1.88 o 
  -6   4   7        1.65        1.76      1.89 o 
  -5   4   7       46.56       50.70      4.77 o 
  -4   4   7       36.90       33.47      3.83 o 
  -3   4   7       54.04       69.70      3.89 o 
  -2   4   7       68.73       65.58      3.63 o 
  -1   4   7        0.31        0.00      0.92 o 
   0   4   7        7.55        5.56      1.50 o 
   1   4   7       13.42       13.16      2.08 o 
   2   4   7       20.27       18.84      2.55 o 
   3   4   7        0.02        0.05      1.40 o 
   4   4   7       14.23       17.09      3.91 o 
  -7   5   7        5.31        2.64      2.51 o 
  -6   5   7       10.46        6.99      2.62 o 
  -5   5   7       28.87       18.94      3.41 o 
  -4   5   7        0.01        0.00      1.05 o 
  -3   5   7       32.39       32.17      2.96 o 
  -2   5   7       12.43       13.14      2.10 o 
  -1   5   7      180.01      199.41      8.23 o 
   0   5   7        6.18        5.90      1.65 o 
   1   5   7       15.95       20.37      3.10 o 
   2   5   7       33.98       33.32      3.13 o 
   3   5   7        1.37        1.23      1.53 o 
   4   5   7        0.07        0.00      2.39 o 
  -7   6   7       46.64       47.73      5.44 o 
  -6   6   7        0.62        1.68      2.06 o 
  -5   6   7       65.95       68.43      8.52 o 
  -4   6   7       13.63       13.47      2.29 o 
  -3   6   7       49.32       60.59      3.81 o 
  -2   6   7       22.63       20.94      2.48 o 
  -1   6   7        0.67        0.27      1.13 o 
   0   6   7        1.13        0.23      1.07 o 
   1   6   7       47.50       47.61      7.03 o 
   2   6   7       36.42       38.62      4.27 o 
   3   6   7       48.69       45.53      5.55 o 
  -6   7   7        6.69        8.34      3.61 o 
  -5   7   7        9.49       11.57      3.00 o 
  -4   7   7       22.94       19.12      2.66 o 
  -3   7   7      227.20      228.10      7.34 o 
  -2   7   7       44.54       48.41      3.64 o 
  -1   7   7      199.14      215.49     16.20 o 
   0   7   7       80.71       87.91      5.58 o 
   1   7   7       36.49       43.12      4.03 o 
   2   7   7        7.62        3.54      2.05 o 
   3   7   7        0.46        0.13      2.09 o 
  -6   8   7       22.35       22.04      3.22 o 
  -5   8   7       92.86      100.07     13.25 o 
  -4   8   7       26.23       18.79      2.77 o 
  -3   8   7       39.65       45.85      3.57 o 
  -2   8   7        7.16        4.18      1.59 o 
  -1   8   7       10.54       13.06      2.26 o 
   0   8   7       64.85       55.63      5.63 o 
   1   8   7       40.08       37.73      4.12 o 
   2   8   7        2.42        1.89      1.93 o 
   3   8   7       27.34       27.10      4.32 o 
  -6   9   7        0.11        0.00      2.40 o 
  -5   9   7        4.81        4.08      2.42 o 
  -4   9   7       28.21       24.28      3.07 o 
  -3   9   7        0.99        1.50      1.44 o 
  -2   9   7        0.34        0.27      1.23 o 
  -1   9   7       39.18       35.10      8.39 o 
   0   9   7        9.01        5.57      1.88 o 
   1   9   7        8.79        8.86      2.15 o 
   2   9   7        4.56        6.13      2.55 o 
   3   9   7       14.67       13.66      3.72 o 
  -5  10   7       26.33       34.61      4.69 o 
  -4  10   7       11.76        9.26      2.29 o 
  -3  10   7       56.59       62.94      4.45 o 
  -2  10   7       65.20       55.85     11.29 o 
  -1  10   7       51.86       55.67      6.40 o 
   0  10   7      113.94      123.78     10.82 o 
   1  10   7        2.93        3.49      1.82 o 
   2  10   7       16.86       21.33      3.16 o 
  -5  11   7        5.88        3.72      2.71 o 
  -4  11   7       71.84       73.99      8.21 o 
  -3  11   7        2.26        3.10      1.73 o 
  -2  11   7       17.82       23.63      3.70 o 
  -1  11   7       98.35      105.60     26.59 o 
   0  11   7        1.31        0.00      1.42 o 
   1  11   7       34.16       38.63      3.88 o 
   2  11   7        4.85        1.73      1.91 o 
  -4  12   7        0.35        0.82      1.70 o 
  -3  12   7        2.27        5.38      2.07 o 
  -2  12   7       25.29       17.86      3.56 o 
  -1  12   7        0.97        0.00      1.60 o 
   0  12   7        2.50        1.34      1.99 o 
   1  12   7        1.94        2.82      1.97 o 
  -4  13   7        8.62        7.78      2.59 o 
  -3  13   7        0.40        0.93      1.78 o 
  -2  13   7        0.02        0.00      1.75 o 
  -1  13   7        0.18        0.00      1.71 o 
   0  13   7       20.27       15.58      3.57 o 
  -2  14   7       12.77       14.28      3.49 o 
  -1  14   7       15.86       11.12      4.76 o 
  -7   0   8        4.32        4.56      4.15 o 
  -6   0   8       13.00       11.52      4.34 o 
  -5   0   8       21.88       15.79      4.93 o 
  -4   0   8       19.97       13.18      4.23 o 
  -3   0   8       78.32       79.75      7.53 o 
  -2   0   8       13.22       14.56      2.14 o 
  -1   0   8       95.61      109.54      4.51 o 
   0   0   8       13.47       18.75      4.25 o 
   1   0   8       13.79       18.54      4.47 o 
   2   0   8        1.86        3.19      3.11 o 
   3   0   8       17.17       17.20      5.50 o 
  -7   1   8       10.17        9.10      4.22 o 
  -6   1   8        0.01        0.63      1.86 o 
  -5   1   8      109.43      108.26      6.76 o 
  -4   1   8       34.20       24.12      3.62 o 
  -3   1   8       18.79       21.83      3.31 o 
  -2   1   8        0.06        0.00      1.24 o 
  -1   1   8       36.72       36.23      2.04 o 
   0   1   8       54.32       52.44      3.41 o 
   1   1   8       11.03       11.91      2.83 o 
   2   1   8       14.30       18.23      3.48 o 
   3   1   8        2.53        3.62      2.49 o 
  -7   2   8        6.64        8.88      3.21 o 
  -6   2   8        6.08        5.76      2.40 o 
  -5   2   8       24.05       23.77      3.76 o 
  -4   2   8        0.27        0.35      1.87 o 
  -3   2   8       12.39       14.58      2.32 o 
  -2   2   8       21.89       18.07      2.39 o 
  -1   2   8       42.99       42.66      2.71 o 
   0   2   8       44.90       42.95      3.56 o 
   1   2   8       11.19       10.82      2.12 o 
   2   2   8        6.30        5.37      4.24 o 
   3   2   8        4.99        3.35      2.65 o 
  -6   3   8        5.64        3.83      2.33 o 
  -5   3   8        8.23        4.30      2.20 o 
  -4   3   8       27.19       24.00      3.64 o 
  -3   3   8       33.72       29.00      2.94 o 
  -2   3   8       64.13       67.93      3.91 o 
  -1   3   8        3.10        3.61      1.49 o 
   0   3   8       29.26       31.73      3.32 o 
   1   3   8        2.25        2.54      1.45 o 
   2   3   8       10.02        9.22      2.81 o 
   3   3   8        0.64        0.84      2.32 o 
  -6   4   8       48.69       54.78      5.47 o 
  -5   4   8       24.13       14.55      3.25 o 
  -4   4   8      139.56      141.58     10.29 o 
  -3   4   8        6.10        6.23      1.89 o 
  -2   4   8       43.52       54.13      3.63 o 
  -1   4   8      139.40      139.38      5.49 o 
   0   4   8        0.21        0.00      1.10 o 
   1   4   8       51.08       45.80      4.43 o 
   2   4   8       11.42       12.05      3.01 o 
   3   4   8       12.26       14.84      3.72 o 
  -6   5   8       26.19       21.49      4.06 o 
  -5   5   8      121.12      128.70      7.47 o 
  -4   5   8        4.51        3.15      1.68 o 
  -3   5   8       27.73       27.69      3.38 o 
  -2   5   8       80.19       79.61      5.82 o 
  -1   5   8       23.07       24.46      2.81 o 
   0   5   8      199.66      203.56     11.80 o 
   1   5   8        1.25        0.00      1.49 o 
   2   5   8        0.04        0.00      1.82 o 
   3   5   8        8.02        4.01      4.43 o 
  -6   6   8        5.68        5.09      2.65 o 
  -5   6   8        2.42        2.67      2.29 o 
  -4   6   8        0.11        0.59      1.49 o 
  -3   6   8        2.70        4.77      1.72 o 
  -2   6   8        0.87        0.08      1.19 o 
  -1   6   8       12.78       13.70      2.40 o 
   0   6   8        2.31        2.95      1.68 o 
   1   6   8        1.95        0.27      1.66 o 
   2   6   8        6.38        3.52      2.23 o 
  -6   7   8       27.60       30.77      4.72 o 
  -5   7   8        8.70       11.36      3.16 o 
  -4   7   8       23.39       25.82      3.20 o 
  -3   7   8       21.85       21.94      2.93 o 
  -2   7   8       38.89       50.04      4.69 o 
  -1   7   8       74.70       82.18      7.80 o 
   0   7   8       27.72       28.96      3.17 o 
   1   7   8        4.49        2.89      2.15 o 
   2   7   8        1.42        1.70      2.09 o 
  -5   8   8        0.35        2.12      2.33 o 
  -4   8   8       74.41       86.14      6.19 o 
  -3   8   8       18.06       14.12      2.59 o 
  -2   8   8        4.17        6.57      2.40 o 
  -1   8   8       85.08       84.27      7.78 o 
   0   8   8        4.77        6.02      2.05 o 
   1   8   8       57.76       59.91      6.85 o 
   2   8   8       18.80       19.61      5.44 o 
  -5   9   8       10.29        5.60      2.84 o 
  -4   9   8        8.81        5.91      2.08 o 
  -3   9   8       22.63       23.11      3.09 o 
  -2   9   8      107.87      125.21     23.87 o 
  -1   9   8        0.03        1.00      1.75 o 
   0   9   8       21.33       25.18      3.28 o 
   1   9   8        1.29        2.19      1.93 o 
  -4  10   8       21.09       26.84      3.45 o 
  -3  10   8       11.96       12.24      2.58 o 
  -2  10   8        0.61        0.00      1.62 o 
  -1  10   8        2.37        1.13      1.92 o 
   0  10   8        8.05        6.73      2.21 o 
   1  10   8       20.62       23.42      3.40 o 
  -4  11   8        0.32        0.37      1.72 o 
  -3  11   8        0.86        2.49      2.27 o 
  -2  11   8        0.79        0.00      1.50 o 
  -1  11   8       15.70       14.74      3.47 o 
   0  11   8       18.59       11.49      2.72 o 
  -3  12   8        6.26        3.48      2.59 o 
  -2  12   8        3.12        5.24      2.60 o 
  -1  12   8        1.39        3.06      2.41 o 
  -6   1   9        7.17       11.12      3.36 o 
  -5   1   9        0.59        0.00      2.09 o 
  -4   1   9       33.99       29.31      4.21 o 
  -3   1   9        0.88        0.00      1.95 o 
  -2   1   9       79.32       78.73      4.46 o 
  -1   1   9       24.04       26.80      4.13 o 
   0   1   9        5.72        6.48      3.47 o 
   1   1   9        4.30        2.54      2.24 o 
   2   1   9        0.01        0.00      2.27 o 
  -6   2   9       13.72       12.80      3.67 o 
  -5   2   9       63.96       53.85      5.47 o 
  -4   2   9        0.32        0.00      2.01 o 
  -3   2   9      108.88      117.30      7.22 o 
  -2   2   9       18.73       23.04      2.81 o 
  -1   2   9       21.71       27.03      2.97 o 
   0   2   9       53.78       60.06      7.13 o 
   1   2   9        0.83        0.92      2.93 o 
   2   2   9        9.78       13.25      3.67 o 
  -6   3   9        9.08        9.01      3.28 o 
  -5   3   9        6.00        9.82      3.10 o 
  -4   3   9      111.91      113.74      7.06 o 
  -3   3   9        0.00        0.00      1.36 o 
  -2   3   9        1.28        2.16      1.61 o 
  -1   3   9        1.74        0.00      1.46 o 
   0   3   9        0.06        0.00      1.58 o 
   1   3   9       80.96       89.70      9.16 o 
   2   3   9        2.08        1.73      3.83 o 
  -6   4   9        2.65        0.51      2.36 o 
  -5   4   9        1.53        0.00      2.05 o 
  -4   4   9        5.90        4.09      2.57 o 
  -3   4   9        4.06        2.84      1.76 o 
  -2   4   9        0.12        0.07      1.58 o 
  -1   4   9        0.74        3.26      1.76 o 
   0   4   9        7.30        7.12      2.53 o 
   1   4   9       22.99       26.56      3.97 o 
   2   4   9        1.03        2.19      3.80 o 
  -5   5   9        1.39        0.11      2.13 o 
  -4   5   9       16.36       12.37      2.75 o 
  -3   5   9       67.38       71.14      6.56 o 
  -2   5   9        1.37        2.23      2.02 o 
  -1   5   9       20.03       25.56      3.11 o 
   0   5   9        8.14        9.71      2.84 o 
   1   5   9        8.35        8.33      2.77 o 
  -5   6   9       35.64       45.47      5.35 o 
  -4   6   9        1.48        1.97      1.85 o 
  -3   6   9       22.33       26.77      3.29 o 
  -2   6   9       10.75        8.32      2.71 o 
  -1   6   9        7.46        5.09      1.98 o 
   0   6   9       56.28       61.31      5.56 o 
   1   6   9        8.29        5.05      2.62 o 
  -5   7   9        3.22        2.49      2.63 o 
  -4   7   9       24.03       21.97      3.66 o 
  -3   7   9        0.18        0.18      1.59 o 
  -2   7   9       32.49       34.11      4.45 o 
  -1   7   9       39.12       43.70      3.95 o 
   0   7   9        0.30        3.35      1.86 o 
   1   7   9       11.02        9.39      3.26 o 
  -4   8   9        2.76        1.98      1.88 o 
  -3   8   9        7.93        7.38      2.68 o 
  -2   8   9        5.12        4.58      2.52 o 
  -1   8   9        1.40        0.00      1.78 o 
   0   8   9       10.51        8.50      2.48 o 
  -4   9   9        2.84        0.36      1.78 o 
  -3   9   9        3.28        1.42      2.45 o 
  -2   9   9        0.56        0.35      1.96 o 
  -1   9   9        4.93        3.03      2.31 o 
   0   9   9        0.07        0.39      1.82 o 
  -3  10   9        8.52        8.06      2.98 o 
  -2  10   9        6.08        4.98      2.64 o 
  -1  10   9       11.74       11.90      3.38 o 
  -5   0  10        9.43        9.52      5.02 o 
  -4   0  10       89.29       98.44      9.91 o 
  -3   0  10       25.59       19.43      5.49 o 
  -5   1  10       16.50       20.11      4.26 o 
  -4   1  10        4.64        6.87      2.98 o 
  -3   1  10       30.97       36.18      4.68 o 
  -2   1  10        1.80        0.00      2.77 o 
   0   1  10       24.14       20.66      5.63 o 
  -5   2  10        9.65        8.37      3.35 o 
  -4   2  10        1.01        2.75      2.50 o 
  -3   2  10        0.56        0.00      2.05 o 
  -2   2  10       22.74       19.36      3.64 o 
  -1   2  10        0.32        0.00      2.83 o 
   0   2  10        0.77        4.62      3.85 o 
  -4   3  10        0.74        0.12      2.29 o 
  -3   3  10       10.31        9.16      2.53 o 
  -2   3  10        6.82        4.52      2.58 o 
  -1   3  10       17.43       20.49      3.87 o 
   0   3  10        5.92       10.15      5.01 o 
  -4   4  10       16.37       24.22      4.49 o 
  -3   4  10        0.11        0.00      1.72 o 
  -2   4  10       35.22       42.83      6.44 o 
  -1   4  10        9.34        9.73      3.15 o 
   0   4  10        2.74        3.78      3.95 o 
  -4   5  10        0.62        1.87      2.75 o 
  -3   5  10       54.39       57.51      5.63 o 
  -2   5  10        2.85        2.57      2.22 o 
  -1   5  10        2.10        4.57      2.69 o 
  -3   6  10        3.89        3.61      2.54 o 
  -2   6  10       13.74       16.64      3.80 o 
  -1   6  10        2.02        1.79      1.91 o 
                                                 
